# Supplementary material for: Integrative analysis of metabolome, proteome, and transcriptome for identifying genes influencing total lignin content in Populus trichocarpa
Source: Front Plant Sci. 2023 Sep 13;14:1244020. doi: 10.3389/fpls.2023.1244020 (PMC10525687; doi:10.3389/fpls.2023.1244020)
Supplement: Supplementary file 1 [file DataSheet_1.zip]

Archive with 8 entries (8 files):
- Table S2. Frequency of modules.csv
- Table S3. The distribution of differential genes in 15 modules(excluding the grey module).txt
- Table S4. GO enrichment analyses (BP) of 3 modules.txt
- Table S5. KEGG enrichment analyses of 3 modules.txt
- Table S6. Correlation analysis.csv
- Table S7. The kME of genes in MElightyellow module.csv
- Table S8. The network of genes in MElightyellow module.txt
- Table S1. T-test of Lignin.csv
