# Supplementary material for: Integrative analysis of metabolome, proteome, and transcriptome for identifying genes influencing total lignin content in Populus trichocarpa
Source: Front Plant Sci. 2023 Sep 13;14:1244020. doi: 10.3389/fpls.2023.1244020 (PMC10525687; doi:10.3389/fpls.2023.1244020)
Supplement: Supplementary file 1 [file DataSheet_1.zip › Table S2. Frequency of modules.csv]

moduleColors	Freq
cyan	169
darkgreen	764
darkolivegreen	78
darkorange	59
darkred	398
darkturquoise	1269
grey	8
lightcyan	614
lightgreen	142
lightyellow	84
magenta	219
orange	1890
paleturquoise	39
royalblue	81
steelblue	42
violet	38
