# Supplementary material for: Integrative analysis of metabolome, proteome, and transcriptome for identifying genes influencing total lignin content in Populus trichocarpa
Source: Front Plant Sci. 2023 Sep 13;14:1244020. doi: 10.3389/fpls.2023.1244020 (PMC10525687; doi:10.3389/fpls.2023.1244020)
Supplement: Supplementary file 1 [file DataSheet_1.zip › Table S3. The distribution of differential genes in 15 modules(excluding the grey module).txt]

Locus	module
Potri.001G003200	darkgreen
Potri.001G007000	darkturquoise
Potri.001G016300	orange
Potri.001G043100	darkturquoise
Potri.001G049700	darkred
Potri.001G058100	darkturquoise
Potri.001G059100	cyan
Potri.001G059500	darkturquoise
Potri.001G066300	darkturquoise
Potri.001G066400	darkturquoise
Potri.001G071400	darkred
Potri.001G083700	darkturquoise
Potri.001G084000	darkturquoise
Potri.001G087000	orange
Potri.001G091300	darkturquoise
Potri.001G092200	darkgreen
Potri.001G092900	darkgreen
Potri.001G099400	darkgreen
Potri.001G100500	darkred
Potri.001G102300	darkgreen
Potri.001G107600	darkturquoise
Potri.001G110500	lightgreen
Potri.001G110800	darkgreen
Potri.001G121100	darkturquoise
Potri.001G124200	violet
Potri.001G127200	lightcyan
Potri.001G136500	darkturquoise
Potri.001G139000	orange
Potri.001G145200	darkturquoise
Potri.001G146700	orange
Potri.001G153100	darkgreen
Potri.001G162500	darkred
Potri.001G162600	darkred
Potri.001G163400	darkgreen
Potri.001G164800	darkturquoise
Potri.001G174300	orange
Potri.001G190700	darkturquoise
Potri.001G193400	darkturquoise
Potri.001G210400	darkred
Potri.001G214700	orange
Potri.001G219100	lightgreen
Potri.001G219800	darkgreen
Potri.001G223000	orange
Potri.001G223100	orange
Potri.001G226400	darkgreen
Potri.001G226900	lightcyan
Potri.001G229500	magenta
Potri.001G230900	orange
Potri.001G234600	darkgreen
Potri.001G235800	darkgreen
Potri.001G244800	darkturquoise
Potri.001G245200	darkturquoise
Potri.001G247500	orange
Potri.001G248100	orange
Potri.001G249800	darkturquoise
Potri.001G250100	darkgreen
Potri.001G258100	lightgreen
Potri.001G284700	orange
Potri.001G290200	darkturquoise
Potri.001G303000	lightyellow
Potri.001G309100	orange
Potri.001G309600	darkgreen
Potri.001G310500	darkgreen
Potri.001G313200	orange
Potri.001G324500	royalblue
Potri.001G334500	darkturquoise
Potri.001G340200	darkred
Potri.001G340300	darkred
Potri.001G340400	darkred
Potri.001G340500	darkred
Potri.001G340600	darkred
Potri.001G352100	lightgreen
Potri.001G376200	darkturquoise
Potri.001G381000	darkgreen
Potri.001G383000	orange
Potri.001G383200	orange
Potri.001G388900	darkturquoise
Potri.001G394400	orange
Potri.001G405000	orange
Potri.001G405100	orange
Potri.001G409500	darkgreen
Potri.001G410100	darkturquoise
Potri.001G411800	darkgreen
Potri.001G415200	darkgreen
Potri.001G416500	darkturquoise
Potri.001G436700	darkturquoise
Potri.001G436900	orange
Potri.001G437000	orange
Potri.001G450000	darkgreen
Potri.001G452000	darkgreen
Potri.001G453800	darkturquoise
Potri.001G464300	darkgreen
Potri.002G004900	darkgreen
Potri.002G015100	orange
Potri.002G017000	darkred
Potri.002G018400	darkturquoise
Potri.002G020700	darkturquoise
Potri.002G022100	darkred
Potri.002G024000	orange
Potri.002G025300	orange
Potri.002G025500	orange
Potri.002G025700	orange
Potri.002G025800	orange
Potri.002G025900	orange
Potri.002G026000	orange
Potri.002G026300	orange
Potri.002G026500	orange
Potri.002G026900	orange
Potri.002G027500	orange
Potri.002G027700	orange
Potri.002G027800	orange
Potri.002G028000	orange
Potri.002G028200	darkturquoise
Potri.002G028400	orange
Potri.002G028500	orange
Potri.002G029000	orange
Potri.002G030900	darkturquoise
Potri.002G032800	orange
Potri.002G038500	lightgreen
Potri.002G043000	darkturquoise
Potri.002G047800	orange
Potri.002G049200	orange
Potri.002G056300	darkturquoise
Potri.002G070500	darkgreen
Potri.002G073000	orange
Potri.002G083300	darkturquoise
Potri.002G086900	darkturquoise
Potri.002G098800	darkgreen
Potri.002G100500	darkgreen
Potri.002G104500	lightcyan
Potri.002G112500	orange
Potri.002G112900	orange
Potri.002G113000	darkgreen
Potri.002G115000	orange
Potri.002G118900	darkturquoise
Potri.002G119300	darkgreen
Potri.002G119700	darkturquoise
Potri.002G128900	darkgreen
Potri.002G131600	orange
Potri.002G134300	darkturquoise
Potri.002G135700	darkturquoise
Potri.002G135800	darkturquoise
Potri.002G142800	darkturquoise
Potri.002G149600	darkturquoise
Potri.002G152600	darkturquoise
Potri.002G152700	darkgreen
Potri.002G156800	darkturquoise
Potri.002G164600	orange
Potri.002G173700	orange
Potri.002G175400	darkred
Potri.002G176300	darkturquoise
Potri.002G176900	darkgreen
Potri.002G182300	darkgreen
Potri.002G192100	darkgreen
Potri.002G196100	orange
Potri.002G198400	darkturquoise
Potri.002G205300	darkturquoise
Potri.002G206000	darkturquoise
Potri.002G206400	darkturquoise
Potri.002G208700	darkred
Potri.002G208900	darkred
Potri.002G218500	lightgreen
Potri.002G218800	lightgreen
Potri.002G220200	darkturquoise
Potri.002G241300	darkred
Potri.002G242000	lightcyan
Potri.002G247700	darkturquoise
Potri.002G256900	darkgreen
Potri.002G258100	orange
Potri.002G262600	orange
Potri.003G001900	darkred
Potri.003G002800	darkred
Potri.003G024200	darkred
Potri.003G024900	darkred
Potri.003G025300	orange
Potri.003G025400	orange
Potri.003G025700	orange
Potri.003G026000	orange
Potri.003G026100	orange
Potri.003G026700	orange
Potri.003G027100	orange
Potri.003G027300	orange
Potri.003G037500	orange
Potri.003G052800	darkturquoise
Potri.003G054100	darkgreen
Potri.003G054400	darkgreen
Potri.003G061300	darkred
Potri.003G062400	darkturquoise
Potri.003G067600	darkgreen
Potri.003G068300	darkturquoise
Potri.003G068900	lightgreen
Potri.003G070500	darkturquoise
Potri.003G076000	steelblue
Potri.003G077300	orange
Potri.003G087000	magenta
Potri.003G087400	darkturquoise
Potri.003G089900	darkturquoise
Potri.003G091000	darkturquoise
Potri.003G095100	orange
Potri.003G101900	darkgreen
Potri.003G120100	orange
Potri.003G120200	orange
Potri.003G121200	darkgreen
Potri.003G121400	darkgreen
Potri.003G132200	darkgreen
Potri.003G138600	darkgreen
Potri.003G141800	darkturquoise
Potri.003G150000	darkgreen
Potri.003G157300	darkred
Potri.003G159300	darkred
Potri.003G160000	orange
Potri.003G165000	lightgreen
Potri.003G165400	darkgreen
Potri.003G165600	magenta
Potri.003G175400	darkturquoise
Potri.003G178500	darkred
Potri.003G182800	darkturquoise
Potri.003G185000	darkturquoise
Potri.003G202400	darkturquoise
Potri.003G202500	darkturquoise
Potri.003G204800	darkturquoise
Potri.003G205000	darkred
Potri.003G207500	lightcyan
Potri.003G208900	darkturquoise
Potri.003G209300	orange
Potri.003G211300	darkgreen
Potri.004G000400	magenta
Potri.004G005100	lightcyan
Potri.004G012000	orange
Potri.004G014800	darkturquoise
Potri.004G020000	darkred
Potri.004G020400	orange
Potri.004G024700	orange
Potri.004G025000	orange
Potri.004G027500	darkturquoise
Potri.004G038400	darkturquoise
Potri.004G040600	darkturquoise
Potri.004G041400	darkturquoise
Potri.004G044300	darkturquoise
Potri.004G047100	darkturquoise
Potri.004G048900	orange
Potri.004G052400	darkgreen
Potri.004G056900	darkturquoise
Potri.004G063000	darkturquoise
Potri.004G067900	darkturquoise
Potri.004G073600	steelblue
Potri.004G085100	orange
Potri.004G089400	darkgreen
Potri.004G096900	orange
Potri.004G099400	darkturquoise
Potri.004G106100	darkred
Potri.004G132700	darkturquoise
Potri.004G140900	darkturquoise
Potri.004G143500	darkgreen
Potri.004G147300	darkturquoise
Potri.004G156800	darkturquoise
Potri.004G165300	orange
Potri.004G172200	darkturquoise
Potri.004G172300	darkturquoise
Potri.004G175000	darkred
Potri.004G175700	orange
Potri.004G179100	darkturquoise
Potri.004G179200	magenta
Potri.004G179400	magenta
Potri.004G179500	darkturquoise
Potri.004G182000	darkturquoise
Potri.004G183100	darkturquoise
Potri.004G184700	darkturquoise
Potri.004G200400	darkgreen
Potri.004G209200	darkred
Potri.004G218400	orange
Potri.004G220400	darkgreen
Potri.004G220700	darkgreen
Potri.004G221000	darkgreen
Potri.004G221200	darkgreen
Potri.004G223900	darkred
Potri.004G235500	darkturquoise
Potri.004G235600	orange
Potri.005G002800	darkturquoise
Potri.005G020200	darkgreen
Potri.005G024200	darkturquoise
Potri.005G026100	darkred
Potri.005G027800	orange
Potri.005G032500	darkgreen
Potri.005G034300	darkred
Potri.005G039700	darkgreen
Potri.005G040600	darkturquoise
Potri.005G042000	orange
Potri.005G047000	darkturquoise
Potri.005G052500	darkturquoise
Potri.005G054600	orange
Potri.005G056700	darkgreen
Potri.005G056800	darkgreen
Potri.005G057000	darkgreen
Potri.005G058200	darkturquoise
Potri.005G063300	orange
Potri.005G068700	darkgreen
Potri.005G081400	darkturquoise
Potri.005G087400	darkgreen
Potri.005G113100	darkturquoise
Potri.005G113500	darkgreen
Potri.005G116600	orange
Potri.005G126900	orange
Potri.005G128000	darkgreen
Potri.005G133300	orange
Potri.005G134500	darkturquoise
Potri.005G136200	orange
Potri.005G139300	darkgreen
Potri.005G142600	orange
Potri.005G145500	darkturquoise
Potri.005G150300	darkturquoise
Potri.005G156600	darkturquoise
Potri.005G157300	darkgreen
Potri.005G176200	darkred
Potri.005G196100	darkturquoise
Potri.005G196200	orange
Potri.005G201200	darkgreen
Potri.005G204600	darkturquoise
Potri.005G206200	orange
Potri.005G208200	darkturquoise
Potri.005G208600	darkolivegreen
Potri.005G222100	orange
Potri.005G224100	lightgreen
Potri.005G227600	orange
Potri.005G228600	darkturquoise
Potri.005G239300	orange
Potri.005G240700	darkturquoise
Potri.005G241500	darkred
Potri.005G245700	darkturquoise
Potri.005G258400	darkturquoise
Potri.005G258500	darkturquoise
Potri.005G259100	darkgreen
Potri.006G002400	darkturquoise
Potri.006G004100	orange
Potri.006G007900	darkturquoise
Potri.006G021000	darkgreen
Potri.006G022500	magenta
Potri.006G022600	magenta
Potri.006G030600	orange
Potri.006G037200	darkturquoise
Potri.006G037900	darkturquoise
Potri.006G038000	darkturquoise
Potri.006G038300	magenta
Potri.006G038900	darkturquoise
Potri.006G042300	darkred
Potri.006G043300	darkred
Potri.006G044800	lightgreen
Potri.006G050800	darkgreen
Potri.006G053200	darkturquoise
Potri.006G062900	darkgreen
Potri.006G067400	orange
Potri.006G069600	lightgreen
Potri.006G073400	darkgreen
Potri.006G073800	darkred
Potri.006G082700	darkturquoise
Potri.006G085200	darkturquoise
Potri.006G087700	orange
Potri.006G099500	orange
Potri.006G113500	darkturquoise
Potri.006G138800	darkgreen
Potri.006G139600	orange
Potri.006G144000	orange
Potri.006G166700	lightcyan
Potri.006G166800	lightcyan
Potri.006G169000	magenta
Potri.006G172400	darkgreen
Potri.006G177700	darkturquoise
Potri.006G189600	darkgreen
Potri.006G196900	darkturquoise
Potri.006G204300	darkgreen
Potri.006G205600	darkturquoise
Potri.006G207400	darkturquoise
Potri.006G209200	darkgreen
Potri.006G213900	darkturquoise
Potri.006G220100	lightcyan
Potri.006G225400	darkred
Potri.006G226400	darkgreen
Potri.006G226500	darkgreen
Potri.006G232600	darkred
Potri.006G234300	darkturquoise
Potri.006G254200	darkturquoise
Potri.006G254300	darkturquoise
Potri.006G256700	darkred
Potri.006G259700	darkturquoise
Potri.006G267700	darkturquoise
Potri.006G267900	darkturquoise
Potri.006G268100	orange
Potri.006G271700	darkturquoise
Potri.006G271800	darkturquoise
Potri.006G273000	darkturquoise
Potri.007G005600	darkturquoise
Potri.007G005800	darkturquoise
Potri.007G012800	orange
Potri.007G020800	darkturquoise
Potri.007G026000	orange
Potri.007G026200	darkturquoise
Potri.007G029400	darkturquoise
Potri.007G033700	darkturquoise
Potri.007G047200	darkturquoise
Potri.007G050300	darkturquoise
Potri.007G053200	orange
Potri.007G053600	darkturquoise
Potri.007G054200	darkred
Potri.007G075400	violet
Potri.007G075800	darkturquoise
Potri.007G088100	darkturquoise
Potri.007G091000	orange
Potri.007G091100	darkturquoise
Potri.007G094400	darkturquoise
Potri.007G103600	darkturquoise
Potri.007G105900	orange
Potri.007G108800	darkgreen
Potri.007G111700	magenta
Potri.007G113000	darkgreen
Potri.007G116100	darkturquoise
Potri.007G136200	orange
Potri.007G140500	darkturquoise
Potri.007G141900	darkturquoise
Potri.007G142100	darkgreen
Potri.007G143800	darkturquoise
Potri.008G002900	orange
Potri.008G005300	darkred
Potri.008G005500	royalblue
Potri.008G005700	darkred
Potri.008G007900	darkgreen
Potri.008G009200	orange
Potri.008G014000	darkred
Potri.008G022800	lightyellow
Potri.008G024400	darkgreen
Potri.008G026600	darkturquoise
Potri.008G035900	orange
Potri.008G041600	darkred
Potri.008G042200	darkturquoise
Potri.008G042900	orange
Potri.008G058800	darkturquoise
Potri.008G061100	darkturquoise
Potri.008G065000	lightgreen
Potri.008G066700	darkturquoise
Potri.008G067300	darkturquoise
Potri.008G069400	darkgreen
Potri.008G074600	darkturquoise
Potri.008G077600	darkturquoise
Potri.008G077900	orange
Potri.008G079100	darkred
Potri.008G085100	darkgreen
Potri.008G087000	orange
Potri.008G094000	darkturquoise
Potri.008G101800	darkturquoise
Potri.008G106600	darkturquoise
Potri.008G106700	darkturquoise
Potri.008G108000	darkturquoise
Potri.008G111300	cyan
Potri.008G116800	darkturquoise
Potri.008G118400	darkorange
Potri.008G120400	darkturquoise
Potri.008G123100	darkturquoise
Potri.008G128700	magenta
Potri.008G135800	darkolivegreen
Potri.008G137700	magenta
Potri.008G142200	darkturquoise
Potri.008G151100	orange
Potri.008G157800	darkturquoise
Potri.008G159100	darkgreen
Potri.008G162400	orange
Potri.008G164300	darkturquoise
Potri.008G174900	darkturquoise
Potri.008G175000	darkturquoise
Potri.008G177400	darkred
Potri.008G180400	orange
Potri.008G185900	darkred
Potri.008G186200	darkturquoise
Potri.008G189400	darkred
Potri.008G192000	darkgreen
Potri.008G192600	darkgreen
Potri.008G192700	orange
Potri.008G203100	darkturquoise
Potri.008G204200	darkturquoise
Potri.008G204300	darkturquoise
Potri.008G206200	orange
Potri.008G210900	darkturquoise
Potri.008G214600	darkred
Potri.008G214800	darkred
Potri.008G224300	cyan
Potri.008G224400	orange
Potri.008G224500	orange
Potri.008G224600	orange
Potri.009G022300	darkturquoise
Potri.009G028800	darkturquoise
Potri.009G029500	darkred
Potri.009G037300	darkturquoise
Potri.009G038300	darkturquoise
Potri.009G045500	darkturquoise
Potri.009G047700	darkturquoise
Potri.009G062500	darkturquoise
Potri.009G064400	orange
Potri.009G071100	darkgreen
Potri.009G072900	darkturquoise
Potri.009G089400	magenta
Potri.009G091600	darkgreen
Potri.009G095300	cyan
Potri.009G101900	darkgreen
Potri.009G102700	orange
Potri.009G103600	orange
Potri.009G108200	darkturquoise
Potri.009G109200	lightyellow
Potri.009G109800	darkturquoise
Potri.009G110200	darkgreen
Potri.009G110500	darkred
Potri.009G111400	darkturquoise
Potri.009G112400	darkgreen
Potri.009G114300	orange
Potri.009G126300	lightcyan
Potri.009G129200	darkturquoise
Potri.009G131300	darkturquoise
Potri.009G131700	orange
Potri.009G131800	orange
Potri.009G137700	darkturquoise
Potri.009G145400	darkgreen
Potri.009G147700	lightgreen
Potri.009G150200	darkgreen
Potri.009G151300	darkturquoise
Potri.009G154800	lightyellow
Potri.009G155300	orange
Potri.009G158900	darkgreen
Potri.009G160800	orange
Potri.010G006800	darkturquoise
Potri.010G011700	darkturquoise
Potri.010G012100	darkturquoise
Potri.010G020200	orange
Potri.010G027200	darkturquoise
Potri.010G041300	darkgreen
Potri.010G042900	darkturquoise
Potri.010G050600	darkred
Potri.010G050900	darkgreen
Potri.010G052700	darkturquoise
Potri.010G061400	darkturquoise
Potri.010G072200	lightcyan
Potri.010G074800	darkturquoise
Potri.010G083600	darkturquoise
Potri.010G102400	darkred
Potri.010G104500	darkturquoise
Potri.010G104900	darkred
Potri.010G116300	lightgreen
Potri.010G117000	orange
Potri.010G134800	darkturquoise
Potri.010G142900	darkturquoise
Potri.010G147700	darkgreen
Potri.010G161000	lightcyan
Potri.010G161200	darkturquoise
Potri.010G169400	darkturquoise
Potri.010G169700	darkturquoise
Potri.010G170900	lightcyan
Potri.010G174100	darkred
Potri.010G182200	darkturquoise
Potri.010G183100	darkred
Potri.010G184700	darkturquoise
Potri.010G187300	orange
Potri.010G195700	orange
Potri.010G204800	darkred
Potri.010G205400	darkred
Potri.010G213500	orange
Potri.010G215800	darkturquoise
Potri.010G220300	darkred
Potri.010G222300	darkturquoise
Potri.010G224000	orange
Potri.010G226000	darkturquoise
Potri.010G230100	orange
Potri.010G239800	lightcyan
Potri.010G245500	darkred
Potri.010G247700	lightgreen
Potri.010G251000	darkgreen
Potri.010G254300	lightcyan
Potri.011G007800	orange
Potri.011G008000	orange
Potri.011G016800	orange
Potri.011G018700	orange
Potri.011G019200	darkred
Potri.011G025400	royalblue
Potri.011G031400	orange
Potri.011G037400	lightgreen
Potri.011G037600	lightgreen
Potri.011G041800	darkturquoise
Potri.011G049900	darkturquoise
Potri.011G052900	darkturquoise
Potri.011G053300	darkturquoise
Potri.011G054600	orange
Potri.011G057800	orange
Potri.011G062400	orange
Potri.011G066700	orange
Potri.011G066800	darkolivegreen
Potri.011G075100	cyan
Potri.011G083100	darkturquoise
Potri.011G096900	darkturquoise
Potri.011G114500	darkturquoise
Potri.011G115100	darkturquoise
Potri.011G117800	darkred
Potri.011G118900	darkturquoise
Potri.011G121600	darkred
Potri.011G122000	darkturquoise
Potri.011G122100	darkturquoise
Potri.011G122200	darkturquoise
Potri.011G123300	darkturquoise
Potri.011G129100	darkgreen
Potri.011G134700	orange
Potri.011G142200	darkturquoise
Potri.011G144300	orange
Potri.011G149100	darkred
Potri.011G150300	orange
Potri.011G154100	orange
Potri.011G154200	darkturquoise
Potri.011G160700	orange
Potri.011G160800	orange
Potri.011G167300	darkturquoise
Potri.012G007500	darkgreen
Potri.012G024200	darkturquoise
Potri.012G031200	orange
Potri.012G032600	orange
Potri.012G042200	violet
Potri.012G047500	lightcyan
Potri.012G048300	darkturquoise
Potri.012G056400	darkred
Potri.012G070000	darkturquoise
Potri.012G085800	darkred
Potri.012G085900	darkred
Potri.012G087500	lightcyan
Potri.012G089100	orange
Potri.012G090400	darkred
Potri.012G097000	darkturquoise
Potri.012G108500	darkturquoise
Potri.012G114300	darkturquoise
Potri.012G115400	darkturquoise
Potri.012G119800	orange
Potri.012G119900	orange
Potri.012G120300	darkred
Potri.012G123300	orange
Potri.012G123800	lightcyan
Potri.012G124100	lightgreen
Potri.012G126100	darkgreen
Potri.012G134000	lightgreen
Potri.012G134100	darkgreen
Potri.012G136200	darkturquoise
Potri.012G140000	darkred
Potri.012G141800	paleturquoise
Potri.012G144600	orange
Potri.012G145700	darkgreen
Potri.012G145800	darkgreen
Potri.013G001600	darkturquoise
Potri.013G013200	darkred
Potri.013G022000	darkturquoise
Potri.013G027200	darkred
Potri.013G031800	darkolivegreen
Potri.013G040000	orange
Potri.013G040100	orange
Potri.013G041600	darkturquoise
Potri.013G042700	darkturquoise
Potri.013G045200	orange
Potri.013G062100	darkturquoise
Potri.013G062200	darkturquoise
Potri.013G062300	darkturquoise
Potri.013G062400	darkturquoise
Potri.013G067000	lightgreen
Potri.013G079500	lightcyan
Potri.013G085300	darkturquoise
Potri.013G086400	darkturquoise
Potri.013G100700	darkred
Potri.013G100800	darkred
Potri.013G101000	darkturquoise
Potri.013G103200	lightcyan
Potri.013G113100	darkturquoise
Potri.013G115200	darkred
Potri.013G121200	lightcyan
Potri.013G122400	darkred
Potri.013G122600	orange
Potri.013G129800	lightgreen
Potri.013G131200	darkturquoise
Potri.013G143200	cyan
Potri.013G151000	darkgreen
Potri.013G158200	darkturquoise
Potri.014G003500	orange
Potri.014G003600	orange
Potri.014G005100	orange
Potri.014G006900	darkturquoise
Potri.014G023600	orange
Potri.014G027400	magenta
Potri.014G027600	magenta
Potri.014G030200	darkred
Potri.014G030300	darkred
Potri.014G030700	darkred
Potri.014G035000	orange
Potri.014G037600	darkturquoise
Potri.014G046900	darkorange
Potri.014G047000	darkgreen
Potri.014G048100	lightgreen
Potri.014G053900	darkorange
Potri.014G056800	orange
Potri.014G072200	orange
Potri.014G078700	darkgreen
Potri.014G080400	lightcyan
Potri.014G081000	orange
Potri.014G102500	darkred
Potri.014G116800	lightyellow
Potri.014G123400	darkgreen
Potri.014G131100	darkturquoise
Potri.014G134200	darkred
Potri.014G135000	lightcyan
Potri.014G140500	orange
Potri.014G161300	darkturquoise
Potri.014G168400	darkgreen
Potri.014G171300	darkgreen
Potri.014G171500	darkgreen
Potri.014G177200	darkred
Potri.014G184100	orange
Potri.014G185400	orange
Potri.014G185500	orange
Potri.014G185700	orange
Potri.015G004500	darkturquoise
Potri.015G025500	orange
Potri.015G026900	orange
Potri.015G027200	orange
Potri.015G029100	darkred
Potri.015G031800	darkturquoise
Potri.015G042000	magenta
Potri.015G046600	darkgreen
Potri.015G047100	darkturquoise
Potri.015G050500	darkturquoise
Potri.015G071500	darkgreen
Potri.015G074500	lightgreen
Potri.015G077100	darkred
Potri.015G080200	darkred
Potri.015G085200	orange
Potri.015G095900	darkturquoise
Potri.015G099200	darkturquoise
Potri.015G106700	darkturquoise
Potri.015G115100	orange
Potri.015G120200	darkred
Potri.015G135600	lightgreen
Potri.015G136400	darkgreen
Potri.015G138900	darkturquoise
Potri.015G143900	orange
Potri.016G004500	darkgreen
Potri.016G005300	lightgreen
Potri.016G011200	darkred
Potri.016G021200	darkturquoise
Potri.016G036600	darkturquoise
Potri.016G046400	darkturquoise
Potri.016G046900	darkturquoise
Potri.016G047800	darkturquoise
Potri.016G055900	darkgreen
Potri.016G059400	lightcyan
Potri.016G066700	darkgreen
Potri.016G072500	orange
Potri.016G072600	orange
Potri.016G080700	darkgreen
Potri.016G086800	lightcyan
Potri.016G093100	orange
Potri.016G094200	cyan
Potri.016G101600	darkgreen
Potri.016G106700	orange
Potri.016G106800	orange
Potri.016G106900	orange
Potri.016G107300	orange
Potri.016G107400	orange
Potri.016G107500	orange
Potri.016G107600	orange
Potri.016G107700	orange
Potri.016G107800	orange
Potri.016G107900	orange
Potri.016G108000	orange
Potri.016G108100	orange
Potri.016G108700	orange
Potri.016G108900	darkturquoise
Potri.016G115200	orange
Potri.016G116000	darkturquoise
Potri.016G119500	darkturquoise
Potri.016G131200	orange
Potri.016G132700	lightcyan
Potri.016G136100	orange
Potri.016G139900	darkturquoise
Potri.016G142000	darkgreen
Potri.017G000700	orange
Potri.017G002400	orange
Potri.017G002900	darkturquoise
Potri.017G007900	orange
Potri.017G008000	orange
Potri.017G008100	orange
Potri.017G008200	orange
Potri.017G008400	orange
Potri.017G011000	darkorange
Potri.017G031200	orange
Potri.017G038400	darkgreen
Potri.017G044500	orange
Potri.017G045100	darkgreen
Potri.017G045200	darkgreen
Potri.017G045300	darkgreen
Potri.017G045400	darkgreen
Potri.017G046200	darkred
Potri.017G046800	paleturquoise
Potri.017G047100	paleturquoise
Potri.017G047800	darkgreen
Potri.017G048700	darkturquoise
Potri.017G048900	darkturquoise
Potri.017G050900	darkturquoise
Potri.017G053000	darkred
Potri.017G071000	darkred
Potri.017G074600	orange
Potri.017G077800	darkgreen
Potri.017G083700	darkturquoise
Potri.017G084800	darkgreen
Potri.017G097400	orange
Potri.017G097700	orange
Potri.017G100200	magenta
Potri.017G102500	darkturquoise
Potri.017G108300	orange
Potri.017G109300	darkred
Potri.017G109800	darkred
Potri.017G109900	darkturquoise
Potri.017G110800	darkturquoise
Potri.017G114600	darkturquoise
Potri.017G118000	orange
Potri.017G129100	darkturquoise
Potri.017G131100	darkred
Potri.017G133700	darkgreen
Potri.017G135000	darkgreen
Potri.017G136900	darkgreen
Potri.017G141400	orange
Potri.017G143400	darkturquoise
Potri.018G020300	orange
Potri.018G027200	darkgreen
Potri.018G058600	darkturquoise
Potri.018G063900	darkturquoise
Potri.018G064000	darkturquoise
Potri.018G065600	darkorange
Potri.018G074200	darkred
Potri.018G079300	darkturquoise
Potri.018G085600	darkturquoise
Potri.018G085700	lightgreen
Potri.018G090000	darkturquoise
Potri.018G094900	darkgreen
Potri.018G095100	darkgreen
Potri.018G095200	darkgreen
Potri.018G102000	darkgreen
Potri.018G113700	darkgreen
Potri.018G115200	orange
Potri.018G115300	orange
Potri.018G131100	darkturquoise
Potri.018G134800	orange
Potri.018G144300	orange
Potri.018G149300	darkturquoise
Potri.019G022300	darkturquoise
Potri.019G031900	darkturquoise
Potri.019G032700	darkred
Potri.019G036200	orange
Potri.019G042600	orange
Potri.019G064200	darkturquoise
Potri.019G073700	darkred
Potri.019G073800	darkred
Potri.019G075600	darkgreen
Potri.019G079000	darkgreen
Potri.019G085800	orange
Potri.019G088600	magenta
Potri.019G089000	darkturquoise
Potri.019G094100	magenta
Potri.019G099600	darkturquoise
Potri.019G105300	darkgreen
Potri.019G116000	darkturquoise
Potri.019G116300	darkturquoise
Potri.019G116600	darkturquoise
Potri.019G119800	orange
Potri.019G120600	darkgreen
Potri.019G127800	orange
Potri.019G130500	darkturquoise
Potri.019G130600	darkturquoise
Potri.T002000	darkgreen
Potri.T002200	darkgreen
Potri.T002400	darkgreen
Potri.T002700	darkgreen
Potri.T003400	darkgreen
Potri.T005800	cyan
Potri.T009300	orange
Potri.T011200	darkturquoise
Potri.T012400	orange
Potri.T017400	orange
Potri.T024000	darkgreen
Potri.T040400	lightcyan
Potri.T047600	darkgreen
Potri.T051100	orange
Potri.T062400	darkturquoise
Potri.T064200	orange
Potri.T065200	darkturquoise
Potri.T067200	darkred
Potri.T067300	darkred
Potri.T074600	cyan
Potri.T075900	darkturquoise
Potri.T081600	darkturquoise
Potri.T084500	orange
Potri.T087000	lightgreen
Potri.T087600	orange
Potri.T088600	darkred
Potri.T091100	darkturquoise
Potri.T096100	darkgreen
Potri.T098700	darkturquoise
Potri.T099900	darkturquoise
Potri.T100100	darkturquoise
Potri.T101200	darkturquoise
Potri.T103300	orange
Potri.T103400	darkturquoise
Potri.T105900	darkgreen
Potri.T108000	darkgreen
Potri.T110800	orange
Potri.T111300	darkturquoise
Potri.T129900	darkgreen
Potri.T131500	magenta
Potri.T136700	orange
Potri.T138600	lightcyan
Potri.T140800	orange
Potri.T140900	orange
Potri.T142400	darkgreen
Potri.T148200	darkred
Potri.T148300	darkred
Potri.T150000	orange
Potri.T151500	darkred
Potri.T156400	darkturquoise
Potri.T162900	darkred
Potri.T163100	magenta
Potri.T170100	darkgreen
Potri.T175000	orange
Potri.T175600	darkturquoise
Potri.T178900	darkturquoise
Potri.T180200	darkgreen
Potri.001G004700	orange
Potri.001G011400	royalblue
Potri.001G011500	royalblue
Potri.001G011600	royalblue
Potri.001G012100	royalblue
Potri.001G012400	royalblue
Potri.001G012500	royalblue
Potri.001G012600	royalblue
Potri.001G012700	royalblue
Potri.001G012900	royalblue
Potri.001G019700	magenta
Potri.001G024800	darkgreen
Potri.001G024900	darkgreen
Potri.001G042400	darkgreen
Potri.001G042600	steelblue
Potri.001G044300	darkturquoise
Potri.001G044500	lightgreen
Potri.001G046000	orange
Potri.001G046100	darkturquoise
Potri.001G046400	darkturquoise
Potri.001G053100	cyan
Potri.001G054800	darkred
Potri.001G062500	darkorange
Potri.001G067000	darkturquoise
Potri.001G067100	darkturquoise
Potri.001G070700	darkgreen
Potri.001G074100	orange
Potri.001G076900	darkturquoise
Potri.001G082700	orange
Potri.001G083500	lightgreen
Potri.001G101000	orange
Potri.001G102500	magenta
Potri.001G102600	magenta
Potri.001G102700	magenta
Potri.001G102800	magenta
Potri.001G103000	magenta
Potri.001G103200	magenta
Potri.001G103300	magenta
Potri.001G103500	magenta
Potri.001G103700	magenta
Potri.001G103900	magenta
Potri.001G104100	magenta
Potri.001G104800	magenta
Potri.001G105000	magenta
Potri.001G105300	magenta
Potri.001G105400	magenta
Potri.001G105500	magenta
Potri.001G105700	magenta
Potri.001G105800	magenta
Potri.001G106300	magenta
Potri.001G106400	magenta
Potri.001G106500	magenta
Potri.001G106800	magenta
Potri.001G106900	magenta
Potri.001G107100	magenta
Potri.001G107400	magenta
Potri.001G118400	orange
Potri.001G125800	darkturquoise
Potri.001G132000	darkturquoise
Potri.001G134000	orange
Potri.001G141500	darkturquoise
Potri.001G147400	orange
Potri.001G154100	orange
Potri.001G155100	orange
Potri.001G155700	darkturquoise
Potri.001G162700	darkgreen
Potri.001G178300	darkturquoise
Potri.001G209300	lightyellow
Potri.001G220800	darkturquoise
Potri.001G224900	orange
Potri.001G235300	orange
Potri.001G239200	darkturquoise
Potri.001G241800	darkgreen
Potri.001G242000	royalblue
Potri.001G251900	lightcyan
Potri.001G252800	orange
Potri.001G268500	darkgreen
Potri.001G278400	darkturquoise
Potri.001G285300	darkgreen
Potri.001G287200	darkgreen
Potri.001G288900	darkgreen
Potri.001G293300	orange
Potri.001G295500	magenta
Potri.001G298200	orange
Potri.001G313000	orange
Potri.001G318700	lightcyan
Potri.001G322700	lightcyan
Potri.001G323700	lightcyan
Potri.001G325200	violet
Potri.001G328000	darkturquoise
Potri.001G328500	darkturquoise
Potri.001G328700	darkred
Potri.001G334800	lightcyan
Potri.001G335300	lightgreen
Potri.001G341600	orange
Potri.001G342000	darkturquoise
Potri.001G356400	darkturquoise
Potri.001G367500	darkturquoise
Potri.001G376100	darkturquoise
Potri.001G382400	orange
Potri.001G400100	darkred
Potri.001G400200	darkred
Potri.001G400400	darkgreen
Potri.001G408300	lightcyan
Potri.001G414700	darkturquoise
Potri.001G436800	orange
Potri.001G437600	cyan
Potri.001G444100	darkturquoise
Potri.001G444800	orange
Potri.001G445100	orange
Potri.001G445700	orange
Potri.001G449800	darkgreen
Potri.001G449900	darkgreen
Potri.001G451700	orange
Potri.001G451800	orange
Potri.001G452600	darkturquoise
Potri.001G454800	darkgreen
Potri.001G456000	orange
Potri.001G459400	darkturquoise
Potri.001G460400	orange
Potri.001G466500	orange
Potri.001G468400	orange
Potri.002G001400	darkgreen
Potri.002G002200	darkturquoise
Potri.002G002800	darkturquoise
Potri.002G002900	orange
Potri.002G010700	orange
Potri.002G018500	orange
Potri.002G020200	orange
Potri.002G025400	orange
Potri.002G026100	orange
Potri.002G029200	darkred
Potri.002G030500	orange
Potri.002G031700	darkturquoise
Potri.002G032400	darkturquoise
Potri.002G034700	darkred
Potri.002G037100	darkturquoise
Potri.002G039100	lightgreen
Potri.002G041700	lightcyan
Potri.002G050800	darkturquoise
Potri.002G054300	orange
Potri.002G055400	darkturquoise
Potri.002G056400	darkturquoise
Potri.002G057400	darkturquoise
Potri.002G059100	darkturquoise
Potri.002G060500	darkgreen
Potri.002G068100	orange
Potri.002G070100	magenta
Potri.002G079400	orange
Potri.002G079500	darkgreen
Potri.002G088500	darkred
Potri.002G101600	darkgreen
Potri.002G105300	orange
Potri.002G113600	darkturquoise
Potri.002G114200	darkgreen
Potri.002G122700	orange
Potri.002G126900	darkred
Potri.002G127000	darkred
Potri.002G128500	darkorange
Potri.002G129400	orange
Potri.002G130700	darkgreen
Potri.002G134500	darkturquoise
Potri.002G150100	lightgreen
Potri.002G156300	darkturquoise
Potri.002G156600	darkturquoise
Potri.002G158000	darkgreen
Potri.002G161900	darkgreen
Potri.002G166300	steelblue
Potri.002G170400	lightcyan
Potri.002G170500	lightcyan
Potri.002G175700	lightcyan
Potri.002G180000	darkred
Potri.002G180400	darkturquoise
Potri.002G182000	darkgreen
Potri.002G184600	lightcyan
Potri.002G196700	darkturquoise
Potri.002G198800	darkgreen
Potri.002G202000	darkturquoise
Potri.002G202700	darkturquoise
Potri.002G203500	lightgreen
Potri.002G208400	darkred
Potri.002G214300	orange
Potri.002G218700	lightgreen
Potri.002G234000	darkturquoise
Potri.002G234200	orange
Potri.002G234300	darkturquoise
Potri.002G241700	steelblue
Potri.002G250900	darkred
Potri.003G007900	lightyellow
Potri.003G027500	orange
Potri.003G027600	orange
Potri.003G027700	orange
Potri.003G027900	orange
Potri.003G034700	cyan
Potri.003G036600	orange
Potri.003G060000	lightcyan
Potri.003G062500	darkturquoise
Potri.003G063200	orange
Potri.003G063400	orange
Potri.003G081200	darkgreen
Potri.003G081500	darkgreen
Potri.003G082300	lightcyan
Potri.003G090100	darkturquoise
Potri.003G092100	darkgreen
Potri.003G093500	orange
Potri.003G096300	darkred
Potri.003G096900	orange
Potri.003G109200	steelblue
Potri.003G110700	orange
Potri.003G111400	darkred
Potri.003G111900	darkturquoise
Potri.003G113100	darkgreen
Potri.003G113600	darkturquoise
Potri.003G115400	darkgreen
Potri.003G116700	orange
Potri.003G121100	lightcyan
Potri.003G125700	orange
Potri.003G126100	darkturquoise
Potri.003G131200	orange
Potri.003G132300	lightgreen
Potri.003G133200	darkgreen
Potri.003G134600	royalblue
Potri.003G145000	orange
Potri.003G150800	darkgreen
Potri.003G154900	darkturquoise
Potri.003G157000	orange
Potri.003G159800	orange
Potri.003G165700	magenta
Potri.003G167500	steelblue
Potri.003G169700	darkturquoise
Potri.003G170000	darkturquoise
Potri.003G170100	darkturquoise
Potri.003G170200	darkturquoise
Potri.003G170700	orange
Potri.003G193500	darkorange
Potri.003G194700	darkturquoise
Potri.003G196600	darkturquoise
Potri.003G200200	orange
Potri.003G200500	orange
Potri.003G216600	magenta
Potri.003G218400	darkturquoise
Potri.004G007500	darkturquoise
Potri.004G012500	orange
Potri.004G012700	orange
Potri.004G015100	darkturquoise
Potri.004G015600	darkturquoise
Potri.004G019900	darkgreen
Potri.004G020100	darkred
Potri.004G022900	orange
Potri.004G027400	darkturquoise
Potri.004G027600	darkturquoise
Potri.004G027800	darkturquoise
Potri.004G031700	darkturquoise
Potri.004G034400	darkgreen
Potri.004G036400	orange
Potri.004G037800	orange
Potri.004G041500	lightcyan
Potri.004G046100	darkturquoise
Potri.004G048400	orange
Potri.004G051500	darkred
Potri.004G055300	orange
Potri.004G055500	darkturquoise
Potri.004G059900	orange
Potri.004G067100	lightcyan
Potri.004G068100	darkturquoise
Potri.004G076200	magenta
Potri.004G083300	orange
Potri.004G085600	orange
Potri.004G088700	darkturquoise
Potri.004G095500	steelblue
Potri.004G103200	orange
Potri.004G108300	darkturquoise
Potri.004G120100	lightcyan
Potri.004G122900	darkgreen
Potri.004G123200	orange
Potri.004G134200	orange
Potri.004G141200	darkgreen
Potri.004G144600	orange
Potri.004G148300	darkgreen
Potri.004G149800	darkgreen
Potri.004G151600	darkturquoise
Potri.004G152100	darkturquoise
Potri.004G157100	orange
Potri.004G175500	darkgreen
Potri.004G187200	steelblue
Potri.004G187400	steelblue
Potri.004G200100	orange
Potri.004G208500	darkorange
Potri.004G209400	darkturquoise
Potri.004G211600	darkgreen
Potri.004G214700	darkgreen
Potri.004G230000	darkgreen
Potri.004G235400	darkgreen
Potri.005G007200	darkgreen
Potri.005G014300	darkturquoise
Potri.005G015000	darkturquoise
Potri.005G018700	orange
Potri.005G023800	darkgreen
Potri.005G027900	orange
Potri.005G040200	orange
Potri.005G043300	lightyellow
Potri.005G045300	darkturquoise
Potri.005G059900	orange
Potri.005G065900	orange
Potri.005G066100	darkturquoise
Potri.005G066900	orange
Potri.005G067500	orange
Potri.005G078700	orange
Potri.005G089100	orange
Potri.005G096600	orange
Potri.005G099500	darkturquoise
Potri.005G100700	darkgreen
Potri.005G107300	violet
Potri.005G114700	orange
Potri.005G119200	darkgreen
Potri.005G122200	lightcyan
Potri.005G122500	darkturquoise
Potri.005G125800	darkturquoise
Potri.005G134600	darkturquoise
Potri.005G145400	orange
Potri.005G146900	darkgreen
Potri.005G156300	orange
Potri.005G156700	darkturquoise
Potri.005G161500	darkturquoise
Potri.005G163000	darkgreen
Potri.005G163300	darkgreen
Potri.005G163500	darkgreen
Potri.005G163600	darkgreen
Potri.005G163700	darkgreen
Potri.005G176000	darkgreen
Potri.005G177600	darkturquoise
Potri.005G177700	darkturquoise
Potri.005G179100	darkgreen
Potri.005G186200	darkturquoise
Potri.005G188500	darkturquoise
Potri.005G188600	darkturquoise
Potri.005G192100	orange
Potri.005G195700	royalblue
Potri.005G203000	orange
Potri.005G206900	orange
Potri.005G209700	lightcyan
Potri.005G215600	lightgreen
Potri.005G223100	lightgreen
Potri.005G223600	lightgreen
Potri.005G225800	darkturquoise
Potri.005G230200	darkred
Potri.005G233100	orange
Potri.005G234000	darkturquoise
Potri.005G234500	darkturquoise
Potri.005G244500	darkturquoise
Potri.005G246600	darkred
Potri.005G250200	darkturquoise
Potri.005G259000	darkturquoise
Potri.005G259900	darkgreen
Potri.006G002600	darkturquoise
Potri.006G004300	darkturquoise
Potri.006G008300	darkred
Potri.006G008400	darkred
Potri.006G019500	lightgreen
Potri.006G021100	darkturquoise
Potri.006G021600	darkgreen
Potri.006G024300	lightyellow
Potri.006G025100	darkturquoise
Potri.006G034000	orange
Potri.006G034300	darkturquoise
Potri.006G036000	darkturquoise
Potri.006G045300	darkred
Potri.006G047300	darkturquoise
Potri.006G060800	darkturquoise
Potri.006G076500	darkturquoise
Potri.006G089800	orange
Potri.006G092000	orange
Potri.006G096800	orange
Potri.006G102800	darkturquoise
Potri.006G106800	darkturquoise
Potri.006G112700	lightcyan
Potri.006G120600	orange
Potri.006G126500	darkturquoise
Potri.006G137300	orange
Potri.006G137700	violet
Potri.006G139400	darkgreen
Potri.006G140100	lightcyan
Potri.006G142600	orange
Potri.006G143200	orange
Potri.006G148500	orange
Potri.006G152200	darkturquoise
Potri.006G165500	darkturquoise
Potri.006G171700	darkorange
Potri.006G173600	orange
Potri.006G178500	darkgreen
Potri.006G182400	darkturquoise
Potri.006G183200	orange
Potri.006G187500	orange
Potri.006G207900	darkturquoise
Potri.006G215700	darkturquoise
Potri.006G218200	darkgreen
Potri.006G219800	darkturquoise
Potri.006G223900	darkgreen
Potri.006G226800	darkgreen
Potri.006G233600	orange
Potri.006G235500	orange
Potri.006G235800	orange
Potri.006G236500	orange
Potri.006G238600	cyan
Potri.006G251800	orange
Potri.006G259200	darkgreen
Potri.006G259900	darkturquoise
Potri.006G267300	darkturquoise
Potri.006G267400	lightcyan
Potri.006G272700	darkgreen
Potri.006G273100	darkturquoise
Potri.007G001200	darkturquoise
Potri.007G006100	darkturquoise
Potri.007G011200	darkturquoise
Potri.007G014200	orange
Potri.007G018900	darkturquoise
Potri.007G023800	darkred
Potri.007G026100	orange
Potri.007G031800	darkturquoise
Potri.007G039000	darkgreen
Potri.007G039100	darkgreen
Potri.007G039400	darkturquoise
Potri.007G044500	darkorange
Potri.007G045600	darkturquoise
Potri.007G049900	orange
Potri.007G069600	darkgreen
Potri.007G073700	lightcyan
Potri.007G073800	lightcyan
Potri.007G074400	darkturquoise
Potri.007G076800	lightgreen
Potri.007G077500	orange
Potri.007G096500	darkgreen
Potri.007G097000	darkgreen
Potri.007G098800	lightgreen
Potri.007G099400	darkturquoise
Potri.007G104300	darkgreen
Potri.007G106500	darkturquoise
Potri.007G120500	orange
Potri.007G120700	orange
Potri.007G125400	orange
Potri.007G132000	darkred
Potri.007G137000	lightcyan
Potri.007G145600	orange
Potri.008G004800	darkturquoise
Potri.008G007800	darkgreen
Potri.008G010600	darkturquoise
Potri.008G019900	orange
Potri.008G023000	darkgreen
Potri.008G028400	darkturquoise
Potri.008G033700	orange
Potri.008G036800	darkturquoise
Potri.008G040100	lightgreen
Potri.008G043900	darkturquoise
Potri.008G054000	darkgreen
Potri.008G056400	darkturquoise
Potri.008G062300	darkgreen
Potri.008G079200	darkred
Potri.008G081700	orange
Potri.008G087700	orange
Potri.008G089000	darkturquoise
Potri.008G096100	darkturquoise
Potri.008G104400	lightcyan
Potri.008G106400	darkturquoise
Potri.008G108400	paleturquoise
Potri.008G113400	orange
Potri.008G114000	darkred
Potri.008G114100	darkred
Potri.008G119600	darkgreen
Potri.008G121900	darkturquoise
Potri.008G127200	darkgreen
Potri.008G127600	darkgreen
Potri.008G133200	orange
Potri.008G135200	darkturquoise
Potri.008G147600	orange
Potri.008G150300	lightcyan
Potri.008G155900	orange
Potri.008G165900	lightcyan
Potri.008G166700	lightgreen
Potri.008G167500	lightcyan
Potri.008G172000	orange
Potri.008G173900	darkturquoise
Potri.008G176000	darkturquoise
Potri.008G177600	lightcyan
Potri.008G180500	darkturquoise
Potri.008G181300	darkturquoise
Potri.008G186500	darkturquoise
Potri.008G187700	darkturquoise
Potri.008G205200	orange
Potri.008G205400	darkturquoise
Potri.008G219200	darkgreen
Potri.009G027200	lightcyan
Potri.009G027300	orange
Potri.009G028400	darkturquoise
Potri.009G030800	orange
Potri.009G032800	darkturquoise
Potri.009G038800	darkturquoise
Potri.009G039200	darkgreen
Potri.009G041100	paleturquoise
Potri.009G044400	darkturquoise
Potri.009G046000	darkturquoise
Potri.009G059400	darkgreen
Potri.009G064800	orange
Potri.009G066100	darkgreen
Potri.009G084000	darkgreen
Potri.009G085300	lightgreen
Potri.009G098100	darkturquoise
Potri.009G107100	orange
Potri.009G113600	orange
Potri.009G114400	orange
Potri.009G114600	darkturquoise
Potri.009G122300	orange
Potri.009G124100	darkturquoise
Potri.009G127900	orange
Potri.009G141600	darkgreen
Potri.009G141800	orange
Potri.009G142000	orange
Potri.009G143500	orange
Potri.009G144600	darkturquoise
Potri.009G147900	steelblue
Potri.009G148000	steelblue
Potri.009G152200	darkred
Potri.009G154300	orange
Potri.009G154400	lightyellow
Potri.009G160700	darkturquoise
Potri.009G167400	darkgreen
Potri.010G002600	darkturquoise
Potri.010G030500	darkturquoise
Potri.010G031100	orange
Potri.010G037800	darkturquoise
Potri.010G042700	lightcyan
Potri.010G047000	darkred
Potri.010G053400	steelblue
Potri.010G059600	orange
Potri.010G059700	orange
Potri.010G059800	orange
Potri.010G059900	orange
Potri.010G060100	orange
Potri.010G060200	orange
Potri.010G060300	orange
Potri.010G061800	darkturquoise
Potri.010G071600	darkturquoise
Potri.010G071700	darkturquoise
Potri.010G072300	darkturquoise
Potri.010G074200	darkturquoise
Potri.010G078700	magenta
Potri.010G088600	steelblue
Potri.010G089300	darkturquoise
Potri.010G089400	darkturquoise
Potri.010G092900	darkturquoise
Potri.010G099200	darkred
Potri.010G100800	orange
Potri.010G112900	orange
Potri.010G116000	darkgreen
Potri.010G120800	darkturquoise
Potri.010G127600	darkturquoise
Potri.010G129200	darkgreen
Potri.010G132000	darkred
Potri.010G132100	darkred
Potri.010G140700	darkturquoise
Potri.010G150700	darkturquoise
Potri.010G150800	darkred
Potri.010G151700	steelblue
Potri.010G158200	orange
Potri.010G163300	darkturquoise
Potri.010G167600	darkturquoise
Potri.010G169900	darkturquoise
Potri.010G171000	darkgreen
Potri.010G172900	cyan
Potri.010G175200	steelblue
Potri.010G185900	orange
Potri.010G192100	lightyellow
Potri.010G196400	darkturquoise
Potri.010G203300	darkturquoise
Potri.010G206200	orange
Potri.010G206600	darkgreen
Potri.010G207700	orange
Potri.010G228500	darkgreen
Potri.010G235400	darkgreen
Potri.011G002500	darkred
Potri.011G003300	orange
Potri.011G019100	orange
Potri.011G030900	orange
Potri.011G036500	darkturquoise
Potri.011G039500	darkgreen
Potri.011G039600	darkgreen
Potri.011G042000	darkturquoise
Potri.011G042100	darkturquoise
Potri.011G043300	darkgreen
Potri.011G044100	orange
Potri.011G044700	darkgreen
Potri.011G044900	darkturquoise
Potri.011G046600	orange
Potri.011G052200	orange
Potri.011G056900	darkturquoise
Potri.011G057600	steelblue
Potri.011G082700	orange
Potri.011G096800	darkturquoise
Potri.011G098800	darkturquoise
Potri.011G099100	darkturquoise
Potri.011G099200	darkturquoise
Potri.011G099400	darkturquoise
Potri.011G099800	darkturquoise
Potri.011G100000	darkturquoise
Potri.011G100600	darkturquoise
Potri.011G101100	darkturquoise
Potri.011G101300	darkturquoise
Potri.011G101500	darkturquoise
Potri.011G110000	darkturquoise
Potri.011G123700	darkturquoise
Potri.011G126900	darkturquoise
Potri.011G130400	darkturquoise
Potri.011G131100	darkgreen
Potri.011G133900	darkgreen
Potri.011G138500	darkgreen
Potri.011G139400	darkturquoise
Potri.011G156200	darkturquoise
Potri.011G156600	darkturquoise
Potri.011G161300	orange
Potri.012G014200	darkturquoise
Potri.012G019900	lightgreen
Potri.012G022100	darkturquoise
Potri.012G031900	orange
Potri.012G047300	lightcyan
Potri.012G048200	lightgreen
Potri.012G052500	darkturquoise
Potri.012G056800	darkgreen
Potri.012G070900	darkturquoise
Potri.012G078900	darkturquoise
Potri.012G088400	darkturquoise
Potri.012G099100	lightcyan
Potri.012G118400	orange
Potri.012G120400	darkred
Potri.012G121600	lightcyan
Potri.012G132400	lightcyan
Potri.012G134900	darkturquoise
Potri.012G137900	orange
Potri.012G141300	darkturquoise
Potri.013G001400	orange
Potri.013G001500	orange
Potri.013G001800	orange
Potri.013G001900	orange
Potri.013G005700	darkgreen
Potri.013G005900	darkturquoise
Potri.013G010700	darkgreen
Potri.013G012600	darkgreen
Potri.013G013800	darkturquoise
Potri.013G027700	darkturquoise
Potri.013G031900	darkolivegreen
Potri.013G032000	darkolivegreen
Potri.013G040700	darkturquoise
Potri.013G045000	darkturquoise
Potri.013G047900	darkturquoise
Potri.013G051300	orange
Potri.013G055000	orange
Potri.013G059500	darkgreen
Potri.013G060200	darkred
Potri.013G061200	darkturquoise
Potri.013G079700	darkgreen
Potri.013G083500	lightgreen
Potri.013G090300	darkgreen
Potri.013G098000	darkgreen
Potri.013G100900	darkturquoise
Potri.013G101200	darkgreen
Potri.013G104100	darkturquoise
Potri.013G124900	orange
Potri.013G129900	orange
Potri.013G130500	orange
Potri.013G131000	cyan
Potri.013G131900	orange
Potri.013G134300	lightcyan
Potri.013G135600	orange
Potri.013G145600	darkturquoise
Potri.013G148300	orange
Potri.013G149000	orange
Potri.013G149100	orange
Potri.013G152300	darkgreen
Potri.013G153400	darkturquoise
Potri.013G154100	orange
Potri.014G014500	darkturquoise
Potri.014G016500	darkturquoise
Potri.014G019400	darkturquoise
Potri.014G019600	darkturquoise
Potri.014G020500	lightyellow
Potri.014G022800	darkgreen
Potri.014G025200	darkturquoise
Potri.014G027500	magenta
Potri.014G027700	magenta
Potri.014G035100	darkgreen
Potri.014G037900	darkturquoise
Potri.014G038900	orange
Potri.014G052700	darkturquoise
Potri.014G053600	darkturquoise
Potri.014G053700	darkred
Potri.014G056500	orange
Potri.014G056600	orange
Potri.014G072100	orange
Potri.014G077400	darkgreen
Potri.014G078900	darkturquoise
Potri.014G087700	darkgreen
Potri.014G091500	darkturquoise
Potri.014G103700	darkgreen
Potri.014G111400	orange
Potri.014G113200	orange
Potri.014G113500	magenta
Potri.014G115200	cyan
Potri.014G116900	orange
Potri.014G117100	lightgreen
Potri.014G126100	darkgreen
Potri.014G127200	darkturquoise
Potri.014G128000	darkturquoise
Potri.014G129000	darkturquoise
Potri.014G135500	lightcyan
Potri.014G142100	darkgreen
Potri.014G145100	darkolivegreen
Potri.014G155100	lightgreen
Potri.014G158800	lightcyan
Potri.014G162600	darkturquoise
Potri.014G166900	darkgreen
Potri.014G179400	darkgreen
Potri.014G188400	orange
Potri.014G190900	violet
Potri.015G002200	darkturquoise
Potri.015G003100	lightcyan
Potri.015G003500	darkred
Potri.015G004200	orange
Potri.015G006100	orange
Potri.015G010500	orange
Potri.015G011900	orange
Potri.015G012000	darkturquoise
Potri.015G018400	darkturquoise
Potri.015G018500	orange
Potri.015G020000	darkturquoise
Potri.015G024000	magenta
Potri.015G024100	magenta
Potri.015G030700	darkgreen
Potri.015G042300	lightcyan
Potri.015G043400	darkorange
Potri.015G074600	darkorange
Potri.015G078900	darkturquoise
Potri.015G083100	darkturquoise
Potri.015G083200	orange
Potri.015G091900	darkturquoise
Potri.015G094700	orange
Potri.015G100800	paleturquoise
Potri.015G101500	darkturquoise
Potri.015G102100	lightcyan
Potri.015G104500	darkturquoise
Potri.015G108800	darkturquoise
Potri.015G109100	orange
Potri.015G111000	darkturquoise
Potri.015G112600	darkred
Potri.015G117100	orange
Potri.015G117400	lightcyan
Potri.015G132900	darkolivegreen
Potri.015G144700	darkturquoise
Potri.016G003400	steelblue
Potri.016G004400	orange
Potri.016G016000	darkturquoise
Potri.016G017200	lightyellow
Potri.016G021700	darkturquoise
Potri.016G023200	lightyellow
Potri.016G025200	orange
Potri.016G029600	darkgreen
Potri.016G032000	darkturquoise
Potri.016G034800	orange
Potri.016G053600	lightyellow
Potri.016G057400	orange
Potri.016G057600	darkturquoise
Potri.016G059500	darkturquoise
Potri.016G069700	darkturquoise
Potri.016G071600	darkgreen
Potri.016G096900	darkturquoise
Potri.016G101700	steelblue
Potri.016G101800	steelblue
Potri.016G102100	magenta
Potri.016G105500	lightcyan
Potri.016G108300	orange
Potri.016G108500	orange
Potri.016G117500	darkorange
Potri.016G124900	orange
Potri.016G127000	orange
Potri.016G132100	orange
Potri.016G135400	royalblue
Potri.016G137400	darkorange
Potri.016G137600	darkorange
Potri.016G140200	darkturquoise
Potri.017G000100	darkturquoise
Potri.017G004000	darkturquoise
Potri.017G004900	lightgreen
Potri.017G010900	darkorange
Potri.017G015700	lightcyan
Potri.017G016600	darkturquoise
Potri.017G031000	orange
Potri.017G031100	orange
Potri.017G031300	orange
Potri.017G033600	darkturquoise
Potri.017G033900	orange
Potri.017G034700	darkturquoise
Potri.017G035300	orange
Potri.017G036700	orange
Potri.017G036900	orange
Potri.017G040800	darkturquoise
Potri.017G041600	orange
Potri.017G060000	darkturquoise
Potri.017G063500	darkgreen
Potri.017G072000	orange
Potri.017G077100	darkgreen
Potri.017G078100	darkturquoise
Potri.017G088300	darkturquoise
Potri.017G095000	orange
Potri.017G095200	darkgreen
Potri.017G096000	orange
Potri.017G097000	orange
Potri.017G101800	darkturquoise
Potri.017G106700	orange
Potri.017G107500	darkturquoise
Potri.017G111000	darkturquoise
Potri.017G114300	orange
Potri.017G115900	darkturquoise
Potri.017G117100	orange
Potri.017G118700	darkred
Potri.017G126200	darkgreen
Potri.017G128800	darkturquoise
Potri.017G133600	darkgreen
Potri.017G134200	darkgreen
Potri.017G135100	darkgreen
Potri.017G137300	darkturquoise
Potri.017G141300	orange
Potri.017G147200	darkgreen
Potri.017G152900	darkgreen
Potri.017G153200	darkturquoise
Potri.018G011400	lightcyan
Potri.018G019800	darkgreen
Potri.018G020000	darkturquoise
Potri.018G028500	orange
Potri.018G035100	violet
Potri.018G042200	darkturquoise
Potri.018G046600	lightgreen
Potri.018G048100	darkturquoise
Potri.018G049400	darkred
Potri.018G061900	darkgreen
Potri.018G075000	cyan
Potri.018G075200	steelblue
Potri.018G075800	lightcyan
Potri.018G078800	darkgreen
Potri.018G087400	darkgreen
Potri.018G088500	cyan
Potri.018G098000	darkgreen
Potri.018G098200	magenta
Potri.018G110800	darkturquoise
Potri.018G111000	darkturquoise
Potri.018G114100	darkturquoise
Potri.018G114800	darkred
Potri.018G115100	darkturquoise
Potri.018G129200	darkgreen
Potri.018G130300	darkgreen
Potri.018G131600	royalblue
Potri.018G132200	orange
Potri.018G140400	darkgreen
Potri.018G142100	orange
Potri.018G146100	lightyellow
Potri.018G151700	darkturquoise
Potri.019G015100	orange
Potri.019G025800	orange
Potri.019G025900	orange
Potri.019G026000	orange
Potri.019G027100	darkred
Potri.019G046000	lightcyan
Potri.019G051200	orange
Potri.019G057700	orange
Potri.019G059000	darkgreen
Potri.019G063900	orange
Potri.019G065000	magenta
Potri.019G067400	darkgreen
Potri.019G067800	darkturquoise
Potri.019G074500	orange
Potri.019G075500	darkgreen
Potri.019G077900	orange
Potri.019G078300	darkgreen
Potri.019G088900	magenta
Potri.019G090900	darkturquoise
Potri.019G100000	darkturquoise
Potri.019G100800	darkturquoise
Potri.019G102200	darkgreen
Potri.019G116700	darkturquoise
Potri.019G131600	darkturquoise
Potri.019G131800	darkturquoise
Potri.T001900	darkgreen
Potri.T002500	darkgreen
Potri.T002800	darkgreen
Potri.T002900	darkgreen
Potri.T003300	lightcyan
Potri.T003500	lightcyan
Potri.T003600	orange
Potri.T003800	lightcyan
Potri.T003900	lightcyan
Potri.T004000	lightcyan
Potri.T004100	orange
Potri.T004500	darkgreen
Potri.T016900	darkturquoise
Potri.T028100	darkgreen
Potri.T035300	orange
Potri.T059500	darkgreen
Potri.T063700	darkred
Potri.T075400	lightgreen
Potri.T076400	orange
Potri.T079600	darkgreen
Potri.T087200	darkgreen
Potri.T088500	darkred
Potri.T094400	orange
Potri.T098800	lightcyan
Potri.T101100	darkturquoise
Potri.T104000	darkturquoise
Potri.T105200	darkturquoise
Potri.T121700	darkturquoise
Potri.T124000	darkgreen
Potri.T127400	darkgreen
Potri.T128300	darkgreen
Potri.T131200	darkgreen
Potri.T131700	darkturquoise
Potri.T132400	darkgreen
Potri.T149500	lightyellow
Potri.T151700	lightgreen
Potri.T152100	lightcyan
Potri.T156600	darkturquoise
Potri.T168300	darkgreen
Potri.T170200	paleturquoise
Potri.T172000	darkturquoise
Potri.T173200	darkgreen
Potri.T176600	darkgreen
Potri.T176700	darkgreen
Potri.T177700	darkorange
Potri.T180000	magenta
Potri.001G013000	royalblue
Potri.001G017500	lightgreen
Potri.001G026200	darkgreen
Potri.001G035600	orange
Potri.001G040400	orange
Potri.001G040500	orange
Potri.001G040600	orange
Potri.001G040700	orange
Potri.001G040800	orange
Potri.001G041000	orange
Potri.001G041100	orange
Potri.001G045500	orange
Potri.001G054600	orange
Potri.001G056600	darkgreen
Potri.001G059900	orange
Potri.001G070900	darkturquoise
Potri.001G078800	orange
Potri.001G079800	darkgreen
Potri.001G110700	darkgreen
Potri.001G147200	lightyellow
Potri.001G154200	darkgreen
Potri.001G166200	darkgreen
Potri.001G182100	steelblue
Potri.001G197000	darkgreen
Potri.001G205800	orange
Potri.001G212900	orange
Potri.001G213300	orange
Potri.001G213500	lightcyan
Potri.001G215100	darkturquoise
Potri.001G218800	darkgreen
Potri.001G226700	darkgreen
Potri.001G231900	orange
Potri.001G232500	orange
Potri.001G235400	orange
Potri.001G235700	orange
Potri.001G240600	lightgreen
Potri.001G242100	darkgreen
Potri.001G251200	darkred
Potri.001G254100	darkturquoise
Potri.001G266900	lightyellow
Potri.001G268600	magenta
Potri.001G273600	orange
Potri.001G278500	darkgreen
Potri.001G291000	darkgreen
Potri.001G291100	darkgreen
Potri.001G291200	darkgreen
Potri.001G294800	magenta
Potri.001G301400	darkgreen
Potri.001G301900	darkgreen
Potri.001G309700	orange
Potri.001G320600	lightcyan
Potri.001G348000	darkturquoise
Potri.001G349600	orange
Potri.001G354500	darkgreen
Potri.001G379400	darkgreen
Potri.001G393800	orange
Potri.001G397200	darkgreen
Potri.001G404100	darkturquoise
Potri.001G437400	lightyellow
Potri.001G451900	lightgreen
Potri.001G472500	lightcyan
Potri.002G013200	lightgreen
Potri.002G020800	darkturquoise
Potri.002G042200	darkorange
Potri.002G054900	magenta
Potri.002G064600	darkturquoise
Potri.002G065300	royalblue
Potri.002G068300	orange
Potri.002G071100	orange
Potri.002G074900	darkgreen
Potri.002G091800	lightcyan
Potri.002G095900	darkolivegreen
Potri.002G098700	orange
Potri.002G108600	darkgreen
Potri.002G109100	orange
Potri.002G118800	darkgreen
Potri.002G120900	darkgreen
Potri.002G123200	orange
Potri.002G150600	lightgreen
Potri.002G155300	darkturquoise
Potri.002G164400	orange
Potri.002G167300	lightcyan
Potri.002G168700	darkgreen
Potri.002G170000	lightgreen
Potri.002G173500	lightcyan
Potri.002G181800	darkgreen
Potri.002G181900	darkgreen
Potri.002G182100	darkgreen
Potri.002G188000	orange
Potri.002G188100	orange
Potri.002G191600	darkturquoise
Potri.002G216500	orange
Potri.002G218300	lightgreen
Potri.002G230000	darkred
Potri.002G253000	lightcyan
Potri.002G254800	darkorange
Potri.003G008600	orange
Potri.003G030700	violet
Potri.003G036100	orange
Potri.003G036300	orange
Potri.003G036400	orange
Potri.003G036500	orange
Potri.003G036700	orange
Potri.003G037300	orange
Potri.003G050900	orange
Potri.003G070600	darkred
Potri.003G071100	steelblue
Potri.003G099100	darkturquoise
Potri.003G105400	orange
Potri.003G105900	orange
Potri.003G106800	orange
Potri.003G115200	lightgreen
Potri.003G118800	lightcyan
Potri.003G122000	orange
Potri.003G131300	orange
Potri.003G133300	orange
Potri.003G135800	darkgreen
Potri.003G136300	lightgreen
Potri.003G139300	darkturquoise
Potri.003G160400	darkgreen
Potri.003G171800	darkturquoise
Potri.003G210400	royalblue
Potri.003G214800	darkgreen
Potri.003G214900	magenta
Potri.004G003500	orange
Potri.004G014700	darkturquoise
Potri.004G016400	darkred
Potri.004G017700	orange
Potri.004G021300	orange
Potri.004G024500	orange
Potri.004G024600	orange
Potri.004G024800	orange
Potri.004G025100	orange
Potri.004G025200	orange
Potri.004G025700	orange
Potri.004G027200	lightgreen
Potri.004G047600	darkgreen
[truncated: 3,887 more rows]
