# Supplementary material for: Integrative analysis of metabolome, proteome, and transcriptome for identifying genes influencing total lignin content in Populus trichocarpa
Source: Front Plant Sci. 2023 Sep 13;14:1244020. doi: 10.3389/fpls.2023.1244020 (PMC10525687; doi:10.3389/fpls.2023.1244020)
Supplement: Supplementary file 1 [file DataSheet_1.zip › Table S4. GO enrichment analyses (BP) of 3 modules.txt]

ID	Description	GeneRatio	BgRatio	pvalue	p.adjust	qvalue	geneID	Count	module	GOFreq	genesnum	moduleFreq	CountRatio
GO:0007049	cell cycle	13/98	211/6982	6.74772092318758e-06	0.00278680874127647	0.00229422511388378	LOC18097619/LOC7474544/LOC7461824/LOC18098245/LOC7476403/LOC7460975/LOC7478734/LOC7484774/LOC7458059/LOC7453785/LOC7479239/LOC7480392/LOC7462087	13	lightcyan	25	98	614	2.07491856677524
GO:0009808	lignin metabolic process	6/98	39/6982	1.47098744389971e-05	0.00303758907165291	0.00250067865462951	LOC7494473/LOC7464737/LOC7480159/LOC7497422/LOC7487455/LOC7498118	6	lightcyan	25	98	614	0.957654723127036
GO:0022402	cell cycle process	9/98	131/6982	8.40490528786776e-05	0.00900897022658664	0.00741658565869118	LOC7474544/LOC7461824/LOC18098245/LOC7476403/LOC7460975/LOC7478734/LOC7458059/LOC7479239/LOC7462087	9	lightcyan	25	98	614	1.43648208469055
GO:0051726	regulation of cell cycle	7/98	77/6982	9.32582164487557e-05	0.00900897022658664	0.00741658565869118	LOC18097619/LOC7474544/LOC7460975/LOC7478734/LOC7458059/LOC7479239/LOC7462087	7	lightcyan	25	98	614	1.11726384364821
GO:0009698	phenylpropanoid metabolic process	6/98	55/6982	0.000109067436157223	0.00900897022658664	0.00741658565869118	LOC7494473/LOC7464737/LOC7480159/LOC7497422/LOC7487455/LOC7498118	6	lightcyan	25	98	614	0.957654723127036
GO:0010564	regulation of cell cycle process	5/98	42/6982	0.000277199073906199	0.0183027496386101	0.0150676389276693	LOC7474544/LOC7478734/LOC7458059/LOC7479239/LOC7462087	5	lightcyan	25	98	614	0.798045602605863
GO:0044770	cell cycle phase transition	5/98	43/6982	0.000310216095569662	0.0183027496386101	0.0150676389276693	LOC7474544/LOC7460975/LOC7478734/LOC7458059/LOC7462087	5	lightcyan	25	98	614	0.798045602605863
GO:0019748	secondary metabolic process	6/98	68/6982	0.000355599805427794	0.0183578399552099	0.0151129917306812	LOC7494473/LOC7464737/LOC7480159/LOC7497422/LOC7487455/LOC7498118	6	lightcyan	25	98	614	0.957654723127036
GO:1901987	regulation of cell cycle phase transition	4/98	26/6982	0.000430465565367891	0.0197535864996599	0.0162620324694536	LOC7474544/LOC7478734/LOC7458059/LOC7462087	4	lightcyan	25	98	614	0.638436482084691
GO:0051784	negative regulation of nuclear division	3/98	12/6982	0.00053817402238006	0.0222265871242965	0.018297916760922	LOC7478734/LOC7458059/LOC7462087	3	lightcyan	25	98	614	0.478827361563518
GO:0006749	glutathione metabolic process	3/14	56/6982	0.000167125423868888	0.0130357830617733	0.00967568243451457	LOC7453740/LOC7459174/LOC7491378	3	lightyellow	2	14	84	0.5
GO:0006575	cellular modified amino acid metabolic process	3/14	81/6982	0.000499377670211174	0.0194757291382358	0.0144556694008498	LOC7453740/LOC7459174/LOC7491378	3	lightyellow	2	14	84	0.5
GO:0016052	carbohydrate catabolic process	3/5	155/6982	0.000103870636507251	0.00654385009995684	0.00426416297240295	LOC18105587/LOC18100264/LOC7460038	3	violet	1	5	38	0.394736842105263
