# Supplementary material for: Integrative analysis of metabolome, proteome, and transcriptome for identifying genes influencing total lignin content in Populus trichocarpa
Source: Front Plant Sci. 2023 Sep 13;14:1244020. doi: 10.3389/fpls.2023.1244020 (PMC10525687; doi:10.3389/fpls.2023.1244020)
Supplement: Supplementary file 1 [file DataSheet_1.zip › Table S5. KEGG enrichment analyses of 3 modules.txt]

ID	Description	GeneRatio	BgRatio	pvalue	p.adjust	qvalue	geneID	Count	module	KEGGFreq	genesnum	moduleFreq	CountRatio
pop00945	Stilbenoid, diarylheptanoid and gingerol biosynthesis	6/87	36/6399	7.45470684282247e-06	0.00015157903913739	0.000138631390410383	7458540/18094244/18107990/7464737/7495679/7498118	6	lightcyan	4	87	614	0.850162866449511
pop00940	Phenylpropanoid biosynthesis	13/87	201/6399	2.59947498065894e-06	7.92839869100977e-05	7.25116705131178e-05	7458540/7459899/7464476/18094244/7455782/18107990/7464737/18103495/18099227/7480159/7498229/7495679/7498118	13	lightcyan	4	87	614	1.84201954397394
pop04814	Motor proteins	11/87	125/6399	8.09568473485381e-07	4.93836768826083e-05	4.51653990470792e-05	7496086/7485075/18097837/7487255/7492246/7460104/7482463/18099998/7481573/7489286/7483974	11	lightcyan	4	87	614	1.5586319218241
pop00941	Flavonoid biosynthesis	6/87	69/6399	0.000320554999770009	0.00488846374649264	0.00447089868100276	7458540/18094244/18107990/7464737/7495679/7498118	6	lightcyan	4	87	614	0.850162866449511
pop00480	Glutathione metabolism	3/16	124/6399	0.00330731574348116	0.0496097361522175	0.0487393899039329	7453740/7459174/7491378	3	lightyellow	1	16	84	0.571428571428571
pop00750	Vitamin B6 metabolism	2/9	15/6399	0.000182913022962679	0.00219495627555215	0.00192540024171241	7469093/18096733	2	violet	1	9	38	0.473684210526316
