# Supplementary material for: Integrative analysis of metabolome, proteome, and transcriptome for identifying genes influencing total lignin content in Populus trichocarpa
Source: Front Plant Sci. 2023 Sep 13;14:1244020. doi: 10.3389/fpls.2023.1244020 (PMC10525687; doi:10.3389/fpls.2023.1244020)
Supplement: Supplementary file 1 [file DataSheet_1.zip › Table S6. Correlation analysis.csv]

genes	cor
Potri.006G007200	-0.591225302228008
Potri.006G007100	-0.567194601512071
Potri.008G099100	-0.563128600304089
Potri.007G107600	-0.559178539740169
Potri.006G199100	-0.553070129605968
Potri.004G084400	-0.552753871308906
Potri.007G147000	-0.546814238049686
Potri.016G017200	-0.545976896693053
Potri.008G017700	-0.54010008045307
Potri.014G123500	-0.532544464449712
Potri.013G101100	-0.528068429567755
Potri.T149600	-0.523318926137126
Potri.003G167400	-0.521743543099971
Potri.019G069200	-0.515672092179101
Potri.016G023300	-0.515028874947682
Potri.006G090100	-0.498158462945545
Potri.016G023200	-0.497747549067221
Potri.T149500	-0.495871550178844
Potri.008G016900	-0.488888560766796
Potri.006G024300	-0.484976130081146
Potri.001G437400	-0.483607619275923
Potri.006G007400	-0.483183317981418
Potri.010G192100	-0.478420740289841
Potri.001G303000	-0.476896905613202
Potri.015G023800	-0.47685277195229
Potri.001G303600	-0.474846983159563
Potri.010G218300	-0.474644816078811
Potri.014G116800	-0.472813320051738
Potri.014G146000	-0.471792423783316
Potri.001G437500	-0.471017430301277
Potri.014G020500	-0.466792583258338
Potri.009G083100	0.465233019513167
Potri.006G007500	-0.458886835239917
Potri.016G053600	-0.458413964086309
Potri.009G083000	0.455850234080755
Potri.001G209300	0.455348708849447
Potri.001G437300	-0.448477297514335
Potri.009G095200	-0.448458305509373
Potri.001G147200	-0.441047449059407
Potri.005G062700	-0.439818328452248
Potri.001G266900	-0.436897636377772
Potri.019G075800	-0.436854100718269
Potri.016G022100	-0.43538827461585
Potri.009G095500	-0.432533518429874
Potri.008G022800	0.432184793187886
Potri.003G050800	-0.430371134279902
Potri.001G159200	-0.429686608121591
Potri.004G138800	-0.424281006722212
Potri.003G128100	-0.413284815664747
Potri.005G043300	-0.409824814362869
Potri.001G437200	-0.391200593064761
Potri.011G020900	-0.390146582478498
Potri.002G236500	-0.386600605303025
Potri.011G001600	-0.386263723801773
Potri.001G303200	-0.380949983468826
Potri.009G154100	-0.367784827703433
Potri.009G154200	-0.366047255658503
C3H3	0.361816578456256
Potri.001G128100	-0.356138749426999
Potri.015G000500	-0.353956708661
Potri.002G236400	-0.353397867921005
Potri.009G154800	-0.351598846051674
Potri.003G184100	-0.343232636732596
Potri.016G096300	-0.341302090551764
Potri.005G243200	-0.340804915132407
Potri.003G007900	-0.339057444421775
Potri.001G317800	-0.339034685986856
Potri.014G020600	-0.302338985081521
C4H1	0.301347487403062
Potri.007G034700	-0.287754457189471
Potri.009G154500	-0.280505972168286
Potri.009G154600	-0.259415628848612
Potri.016G052500	-0.251848070237093
Potri.009G154400	-0.249800172678684
Potri.018G030200	-0.246998386971676
Potri.007G056300	-0.237233776685285
Potri.018G033700	-0.228558076389333
C4H2	0.228489433045484
Potri.018G146100	-0.221406541378845
CCoAOMT2	0.219037853153526
Potri.009G109200	-0.202286553984686
CCoAOMT1	0.198379823282647
X4CL5	0.196080080408303
Potri.004G191100	-0.192918756891202
Potri.006G001300	-0.192754021094523
Potri.008G202200	-0.190733676185641
Potri.003G059800	-0.18601605273138
Potri.019G056000	-0.184938040370058
AldOMT2	0.156955395318047
CCoAOMT3	0.151420130472495
PAL4	0.14730380834119
CAD2	-0.136806018884249
PAL5	0.121104221584692
X4CL3	0.120365335836469
PAL2	0.119952811087035
PAL3	-0.117909224196349
HCT6	0.105636157312032
CCR2	0.104750133582915
Potri.004G191000	-0.0938432023844893
CAld5H2	0.0693990484080504
HCT1	-0.0681767447456848
PAL1	-0.0554399546502013
CAld5H1	0.0167657755418923
CAD1	0.0163197734397162
