# Supplementary material for: Integrative analysis of metabolome, proteome, and transcriptome for identifying genes influencing total lignin content in Populus trichocarpa
Source: Front Plant Sci. 2023 Sep 13;14:1244020. doi: 10.3389/fpls.2023.1244020 (PMC10525687; doi:10.3389/fpls.2023.1244020)
Supplement: Supplementary file 1 [file DataSheet_1.zip › Table S7. The kME of genes in MElightyellow module.csv]

genes	kME
Potri.006G199100	0.980
Potri.006G007200	0.979
Potri.014G020500	0.949
Potri.006G007100	0.947
Potri.006G007400	0.947
Potri.016G017200	0.946
Potri.015G023800	0.945
Potri.T149500	0.944
Potri.006G090100	0.942
Potri.016G023200	0.941
Potri.005G043300	0.937
Potri.014G146000	0.935
Potri.006G007500	0.929
Potri.001G437400	0.923
Potri.T149600	0.922
Potri.016G023300	0.920
Potri.001G303000	0.918
Potri.001G303600	0.918
Potri.009G095500	0.910
Potri.009G095200	0.910
Potri.001G437300	0.909
Potri.001G437500	0.909
Potri.001G317800	0.905
Potri.003G167400	0.900
Potri.015G000500	0.896
Potri.004G138800	0.894
Potri.004G191100	0.886
Potri.007G107600	0.881
Potri.019G069200	0.879
Potri.003G184100	0.879
Potri.001G159200	0.878
Potri.008G017700	0.875
Potri.016G096300	0.871
Potri.001G303200	0.871
Potri.008G099100	0.869
Potri.016G053600	0.858
Potri.004G084400	0.856
Potri.001G128100	0.854
Potri.006G024300	0.847
Potri.004G191000	0.844
Potri.018G146100	0.844
Potri.007G056300	0.839
Potri.003G128100	0.838
Potri.016G022100	0.834
Potri.014G123500	0.833
Potri.018G030200	0.829
Potri.001G266900	0.826
Potri.019G075800	0.821
Potri.013G101100	0.819
Potri.009G154500	0.818
Potri.001G437200	0.813
Potri.003G007900	0.806
Potri.009G154600	0.804
Potri.014G020600	0.799
Potri.014G116800	0.798
Potri.008G016900	0.792
Potri.007G147000	0.792
Potri.011G001600	0.792
Potri.009G154400	0.790
Potri.009G154100	0.789
Potri.009G154200	0.783
Potri.018G033700	0.775
Potri.005G243200	0.774
Potri.010G192100	0.770
Potri.016G052500	0.768
Potri.009G154800	0.746
Potri.001G147200	0.745
Potri.005G062700	0.743
Potri.011G020900	0.718
Potri.003G059800	0.697
Potri.007G034700	0.675
Potri.003G050800	0.671
Potri.002G236500	0.651
Potri.002G236400	0.647
Potri.008G202200	0.634
Potri.009G109200	0.628
Potri.006G001300	0.622
Potri.010G218300	0.593
Potri.019G056000	0.582
Potri.001G209300	-0.502
Potri.008G022800	-0.511
Potri.009G083000	-0.512
Potri.009G083100	-0.536
