# Supplementary material for: Integrative analysis of metabolome, proteome, and transcriptome for identifying genes influencing total lignin content in Populus trichocarpa
Source: Front Plant Sci. 2023 Sep 13;14:1244020. doi: 10.3389/fpls.2023.1244020 (PMC10525687; doi:10.3389/fpls.2023.1244020)
Supplement: Supplementary file 1 [file DataSheet_1.zip › Table S8. The network of genes in MElightyellow module.txt]

fromNode	toNode	weight	direction	fromAltName	toAltName
Potri.001G303000	Potri.008G022800	0.0299667144217094	undirected	UGT73B3	Potri.008G022800
Potri.001G303000	Potri.009G109200	0.105134443258726	undirected	UGT73B3	LOC7472129
Potri.001G303000	Potri.009G154800	0.0923833371584974	undirected	UGT73B3	Potri.009G154800
Potri.001G303000	Potri.014G116800	0.0985899418552713	undirected	UGT73B3	GolS6
Potri.001G303000	Potri.001G209300	0.0421162808414978	undirected	UGT73B3	Pt-BABL.1
Potri.001G303000	Potri.003G007900	0.095550858437688	undirected	UGT73B3	CYP81D8
Potri.001G303000	Potri.005G043300	0.352833718466225	undirected	UGT73B3	EMB3004,MEE32
Potri.001G303000	Potri.006G024300	0.258485662885628	undirected	UGT73B3	ATCAD1,CAD1
Potri.001G303000	Potri.009G154400	0.0947895501414234	undirected	UGT73B3	Potri.009G154400
Potri.001G303000	Potri.010G192100	0.240026212674243	undirected	UGT73B3	Pt-WOX5.2
Potri.001G303000	Potri.014G020500	0.411827332311634	undirected	UGT73B3	Pt-IFS1.50
Potri.001G303000	Potri.016G017200	0.306277066752648	undirected	UGT73B3	UGT71B1
Potri.001G303000	Potri.016G023200	0.431602272627588	undirected	UGT73B3	ATGSTU7,GST25,GSTU7
Potri.001G303000	Potri.016G053600	0.173189024417488	undirected	UGT73B3	LOC7468968
Potri.001G303000	Potri.018G146100	0.148882302698414	undirected	UGT73B3	ATC4H,C4H,CYP73A5,REF3
Potri.001G303000	Potri.T149500	0.433915187468479	undirected	UGT73B3	ATGSTU7,GST25,GSTU7
Potri.001G303000	Potri.001G147200	0.0969127933770135	undirected	UGT73B3	AT-EXPR,ATEXLB1,ATEXPR1,ATHEXP BETA 3.1,EXLB1,EXPR
Potri.001G303000	Potri.001G266900	0.0937661041962183	undirected	UGT73B3	Pt-FRD3.2
Potri.001G303000	Potri.001G437400	0.39568612762113	undirected	UGT73B3	ATGSTU19,GST8,GSTU19
Potri.001G303000	Potri.005G062700	0.158754729599914	undirected	UGT73B3	RLM3
Potri.001G303000	Potri.008G099100	0.136696507367449	undirected	UGT73B3	Pt-ACT11.13
Potri.001G303000	Potri.013G101100	0.169422450633796	undirected	UGT73B3	LOC18104335
Potri.001G303000	Potri.014G146000	0.356191136132713	undirected	UGT73B3	IAGLU
Potri.001G303000	Potri.011G001600	0.0717176364812453	undirected	UGT73B3	LOC18111270
Potri.001G303000	Potri.015G000500	0.223766446754843	undirected	UGT73B3	LSU2
Potri.001G303000	Potri.019G056000	0.0695950848819252	undirected	UGT73B3	Potri.019G056000
Potri.001G303000	Potri.009G154600	0.0875386029329868	undirected	UGT73B3	WAK5
Potri.001G303000	Potri.016G052500	0.137854143396261	undirected	UGT73B3	IAGLU
Potri.001G303000	Potri.001G437200	0.154637900243373	undirected	UGT73B3	ATGSTU19,GST8,GSTU19
Potri.001G303000	Potri.007G034700	0.084644694202893	undirected	UGT73B3	Potri.007G034700
Potri.001G303000	Potri.009G083000	0.023793878329779	undirected	UGT73B3	LOC7490006
Potri.001G303000	Potri.003G059800	0.109015934769009	undirected	UGT73B3	LOC7478370
Potri.001G303000	Potri.006G007200	0.389685195185066	undirected	UGT73B3	Potri.006G007200
Potri.001G303000	Potri.006G199100	0.398143919833433	undirected	UGT73B3	CADL8
Potri.001G303000	Potri.008G202200	0.0526291689983038	undirected	UGT73B3	ATIPT5,IPT5
Potri.001G303000	Potri.001G128100	0.139706704683176	undirected	UGT73B3	LOC18094040
Potri.001G303000	Potri.001G317800	0.285698280556715	undirected	UGT73B3	ATAVP3,AtVHP1;1,AVP-3,AVP1
Potri.001G303000	Potri.004G191100	0.261704127448579	undirected	UGT73B3	LOC18098017
Potri.001G303000	Potri.009G083100	0.0266893407178593	undirected	UGT73B3	Pt-PR1.4
Potri.001G303000	Potri.009G095200	0.257532822607759	undirected	UGT73B3	UGT84B1
Potri.001G303000	Potri.009G095500	0.244680894535404	undirected	UGT73B3	UGT84B2
Potri.001G303000	Potri.009G154500	0.176954817648313	undirected	UGT73B3	WAK2
Potri.001G303000	Potri.008G016900	0.126401765805913	undirected	UGT73B3	LOC18101371
Potri.001G303000	Potri.001G303600	0.389270034965648	undirected	UGT73B3	UGT73B3
Potri.001G303000	Potri.001G437300	0.368489894759	undirected	UGT73B3	ATGSTU22,GSTU22
Potri.001G303000	Potri.001G437500	0.363520719330438	undirected	UGT73B3	ATGSTU20,GSTU20
Potri.001G303000	Potri.002G236400	0.0984333400062274	undirected	UGT73B3	Pt-IAGLU.2
Potri.001G303000	Potri.003G050800	0.115680517211151	undirected	UGT73B3	Potri.003G050800
Potri.001G303000	Potri.003G128100	0.103931538535067	undirected	UGT73B3	2OGox5
Potri.001G303000	Potri.003G167400	0.199516463761298	undirected	UGT73B3	SAUR1
Potri.001G303000	Potri.003G184100	0.172861944192957	undirected	UGT73B3	LOC7493238
Potri.001G303000	Potri.004G084400	0.301795386155417	undirected	UGT73B3	GLIP1
Potri.001G303000	Potri.004G138800	0.177670132593747	undirected	UGT73B3	Potri.004G138800
Potri.001G303000	Potri.005G243200	0.062247223069424	undirected	UGT73B3	Pt-SSTP.1
Potri.001G303000	Potri.006G007100	0.293464227969057	undirected	UGT73B3	HYR1
Potri.001G303000	Potri.006G007400	0.296617419932269	undirected	UGT73B3	LOC7463659
Potri.001G303000	Potri.006G007500	0.266680182465027	undirected	UGT73B3	Potri.006G007500
Potri.001G303000	Potri.006G090100	0.278586270663375	undirected	UGT73B3	Potri.006G090100
Potri.001G303000	Potri.007G056300	0.11491087248352	undirected	UGT73B3	LOC18101098
Potri.001G303000	Potri.007G107600	0.15034988931643	undirected	UGT73B3	LOC7486095
Potri.001G303000	Potri.007G147000	0.116055791786662	undirected	UGT73B3	LOC7479833
Potri.001G303000	Potri.008G017700	0.155961972065161	undirected	UGT73B3	Potri.008G017700
Potri.001G303000	Potri.009G154100	0.218996518404697	undirected	UGT73B3	WAK2
Potri.001G303000	Potri.009G154200	0.229490932878073	undirected	UGT73B3	GLP9
Potri.001G303000	Potri.010G218300	0.0441029043764475	undirected	UGT73B3	LOC7489634
Potri.001G303000	Potri.011G020900	0.0486877018854201	undirected	UGT73B3	ACO7
Potri.001G303000	Potri.014G123500	0.111526458554991	undirected	UGT73B3	LOC7495227
Potri.001G303000	Potri.015G023800	0.364900678130411	undirected	UGT73B3	Pt-ATMRP14.3
Potri.001G303000	Potri.016G022100	0.0950940272800795	undirected	UGT73B3	AtUGT85A3,UGT85A3
Potri.001G303000	Potri.016G023300	0.39733603010931	undirected	UGT73B3	CADL3
Potri.001G303000	Potri.016G096300	0.150092946402316	undirected	UGT73B3	LOC18106263
Potri.001G303000	Potri.018G033700	0.0799015569905951	undirected	UGT73B3	TIFY8
Potri.001G303000	Potri.019G069200	0.154979925154844	undirected	UGT73B3	LOC112325600
Potri.001G303000	Potri.019G075800	0.144715463289174	undirected	UGT73B3	Potri.019G075800
Potri.001G303000	Potri.T149600	0.400157513750948	undirected	UGT73B3	ATCAD1,CAD1
Potri.001G303000	Potri.001G159200	0.211749139935446	undirected	UGT73B3	LOC18094636
Potri.001G303000	Potri.001G303200	0.266422080178281	undirected	UGT73B3	UGT73B5
Potri.001G303000	Potri.002G236500	0.167167819045286	undirected	UGT73B3	IAGLU
Potri.001G303000	Potri.004G191000	0.171471865705903	undirected	UGT73B3	LOC18098014
Potri.001G303000	Potri.006G001300	0.111497308428848	undirected	UGT73B3	Potri.006G001300
Potri.001G303000	Potri.014G020600	0.220163309754149	undirected	UGT73B3	CYP81D8
Potri.001G303000	Potri.018G030200	0.118556804926105	undirected	UGT73B3	LOC7459016
Potri.008G022800	Potri.001G209300	0.0364319733966276	undirected	Potri.008G022800	Pt-BABL.1
Potri.008G022800	Potri.005G043300	0.0256482108515576	undirected	Potri.008G022800	EMB3004,MEE32
Potri.008G022800	Potri.014G020500	0.0295982395792431	undirected	Potri.008G022800	Pt-IFS1.50
Potri.008G022800	Potri.016G017200	0.0282548152165469	undirected	Potri.008G022800	UGT71B1
Potri.008G022800	Potri.016G023200	0.033972190238454	undirected	Potri.008G022800	ATGSTU7,GST25,GSTU7
Potri.008G022800	Potri.T149500	0.0341571062623643	undirected	Potri.008G022800	ATGSTU7,GST25,GSTU7
Potri.008G022800	Potri.001G437400	0.0254193276118355	undirected	Potri.008G022800	ATGSTU19,GST8,GSTU19
Potri.008G022800	Potri.008G099100	0.0398612868236936	undirected	Potri.008G022800	Pt-ACT11.13
Potri.008G022800	Potri.014G146000	0.0303812541649355	undirected	Potri.008G022800	IAGLU
Potri.008G022800	Potri.006G007200	0.0396322302409331	undirected	Potri.008G022800	Potri.006G007200
Potri.008G022800	Potri.006G199100	0.0441912555797014	undirected	Potri.008G022800	CADL8
Potri.008G022800	Potri.001G317800	0.0227550371307412	undirected	Potri.008G022800	ATAVP3,AtVHP1;1,AVP-3,AVP1
Potri.008G022800	Potri.009G095200	0.0288065939459517	undirected	Potri.008G022800	UGT84B1
Potri.008G022800	Potri.009G095500	0.0292666530793969	undirected	Potri.008G022800	UGT84B2
Potri.008G022800	Potri.001G303600	0.0298940494293734	undirected	Potri.008G022800	UGT73B3
Potri.008G022800	Potri.001G437300	0.022642317490933	undirected	Potri.008G022800	ATGSTU22,GSTU22
Potri.008G022800	Potri.001G437500	0.0219458752649521	undirected	Potri.008G022800	ATGSTU20,GSTU20
Potri.008G022800	Potri.003G050800	0.0260789603328913	undirected	Potri.008G022800	Potri.003G050800
Potri.008G022800	Potri.003G167400	0.0202880849107561	undirected	Potri.008G022800	SAUR1
Potri.008G022800	Potri.004G084400	0.0248659409563961	undirected	Potri.008G022800	GLIP1
Potri.008G022800	Potri.004G138800	0.0234774976191595	undirected	Potri.008G022800	Potri.004G138800
Potri.008G022800	Potri.006G007100	0.0323121659175724	undirected	Potri.008G022800	HYR1
Potri.008G022800	Potri.006G007400	0.0330849896353317	undirected	Potri.008G022800	LOC7463659
Potri.008G022800	Potri.006G007500	0.0285839342466053	undirected	Potri.008G022800	Potri.006G007500
Potri.008G022800	Potri.006G090100	0.0327820769030093	undirected	Potri.008G022800	Potri.006G090100
Potri.008G022800	Potri.007G107600	0.0436289355280764	undirected	Potri.008G022800	LOC7486095
Potri.008G022800	Potri.007G147000	0.0336661927701858	undirected	Potri.008G022800	LOC7479833
Potri.008G022800	Potri.008G017700	0.0248916152562104	undirected	Potri.008G022800	Potri.008G017700
Potri.008G022800	Potri.010G218300	0.0214100987275754	undirected	Potri.008G022800	LOC7489634
Potri.008G022800	Potri.014G123500	0.0226710187231545	undirected	Potri.008G022800	LOC7495227
Potri.008G022800	Potri.015G023800	0.0294078417481968	undirected	Potri.008G022800	Pt-ATMRP14.3
Potri.008G022800	Potri.016G023300	0.0278706231111936	undirected	Potri.008G022800	CADL3
Potri.008G022800	Potri.T149600	0.0278479256160714	undirected	Potri.008G022800	ATCAD1,CAD1
Potri.008G022800	Potri.001G159200	0.0239045945092262	undirected	Potri.008G022800	LOC18094636
Potri.009G109200	Potri.009G154800	0.0218047751089992	undirected	LOC7472129	Potri.009G154800
Potri.009G109200	Potri.014G116800	0.0409327230967784	undirected	LOC7472129	GolS6
Potri.009G109200	Potri.003G007900	0.0458177702151433	undirected	LOC7472129	CYP81D8
Potri.009G109200	Potri.005G043300	0.122077086250647	undirected	LOC7472129	EMB3004,MEE32
Potri.009G109200	Potri.006G024300	0.0777984673793037	undirected	LOC7472129	ATCAD1,CAD1
Potri.009G109200	Potri.009G154400	0.0294792018852508	undirected	LOC7472129	Potri.009G154400
Potri.009G109200	Potri.010G192100	0.0221229551254742	undirected	LOC7472129	Pt-WOX5.2
Potri.009G109200	Potri.014G020500	0.129169328099578	undirected	LOC7472129	Pt-IFS1.50
Potri.009G109200	Potri.016G017200	0.126449469274023	undirected	LOC7472129	UGT71B1
Potri.009G109200	Potri.016G023200	0.123834572023853	undirected	LOC7472129	ATGSTU7,GST25,GSTU7
Potri.009G109200	Potri.016G053600	0.093189254830081	undirected	LOC7472129	LOC7468968
Potri.009G109200	Potri.018G146100	0.0522034442529881	undirected	LOC7472129	ATC4H,C4H,CYP73A5,REF3
Potri.009G109200	Potri.T149500	0.126094830145055	undirected	LOC7472129	ATGSTU7,GST25,GSTU7
Potri.009G109200	Potri.001G266900	0.0431875352723714	undirected	LOC7472129	Pt-FRD3.2
Potri.009G109200	Potri.001G437400	0.122462858960175	undirected	LOC7472129	ATGSTU19,GST8,GSTU19
Potri.009G109200	Potri.008G099100	0.0495612087692922	undirected	LOC7472129	Pt-ACT11.13
Potri.009G109200	Potri.013G101100	0.0322111307893183	undirected	LOC7472129	LOC18104335
Potri.009G109200	Potri.014G146000	0.113339383206321	undirected	LOC7472129	IAGLU
Potri.009G109200	Potri.011G001600	0.0484740760340588	undirected	LOC7472129	LOC18111270
Potri.009G109200	Potri.015G000500	0.0740209374635983	undirected	LOC7472129	LSU2
Potri.009G109200	Potri.019G056000	0.0242671537001036	undirected	LOC7472129	Potri.019G056000
Potri.009G109200	Potri.009G154600	0.0423140625964234	undirected	LOC7472129	WAK5
Potri.009G109200	Potri.016G052500	0.0281742607581308	undirected	LOC7472129	IAGLU
Potri.009G109200	Potri.001G437200	0.0703295556758631	undirected	LOC7472129	ATGSTU19,GST8,GSTU19
Potri.009G109200	Potri.006G007200	0.148883499903055	undirected	LOC7472129	Potri.006G007200
Potri.009G109200	Potri.006G199100	0.13476003474658	undirected	LOC7472129	CADL8
Potri.009G109200	Potri.001G128100	0.0657598999676044	undirected	LOC7472129	LOC18094040
Potri.009G109200	Potri.001G317800	0.0906778083497454	undirected	LOC7472129	ATAVP3,AtVHP1;1,AVP-3,AVP1
Potri.009G109200	Potri.004G191100	0.0938132889492068	undirected	LOC7472129	LOC18098017
Potri.009G109200	Potri.009G095200	0.100963424865859	undirected	LOC7472129	UGT84B1
Potri.009G109200	Potri.009G095500	0.107293125986671	undirected	LOC7472129	UGT84B2
Potri.009G109200	Potri.009G154500	0.0343076145498607	undirected	LOC7472129	WAK2
Potri.009G109200	Potri.008G016900	0.0420644747539228	undirected	LOC7472129	LOC18101371
Potri.009G109200	Potri.001G303600	0.104700467939228	undirected	LOC7472129	UGT73B3
Potri.009G109200	Potri.001G437300	0.117499808322942	undirected	LOC7472129	ATGSTU22,GSTU22
Potri.009G109200	Potri.001G437500	0.116958438256917	undirected	LOC7472129	ATGSTU20,GSTU20
Potri.009G109200	Potri.002G236400	0.02485968744878	undirected	LOC7472129	Pt-IAGLU.2
Potri.009G109200	Potri.003G128100	0.0650450526458929	undirected	LOC7472129	2OGox5
Potri.009G109200	Potri.003G167400	0.122617160499769	undirected	LOC7472129	SAUR1
Potri.009G109200	Potri.003G184100	0.127377833142169	undirected	LOC7472129	LOC7493238
Potri.009G109200	Potri.004G084400	0.0531210990868218	undirected	LOC7472129	GLIP1
Potri.009G109200	Potri.004G138800	0.0677360410006495	undirected	LOC7472129	Potri.004G138800
Potri.009G109200	Potri.005G243200	0.056378084683414	undirected	LOC7472129	Pt-SSTP.1
Potri.009G109200	Potri.006G007100	0.137339120538295	undirected	LOC7472129	HYR1
Potri.009G109200	Potri.006G007400	0.142217898547726	undirected	LOC7472129	LOC7463659
Potri.009G109200	Potri.006G007500	0.140336746053352	undirected	LOC7472129	Potri.006G007500
Potri.009G109200	Potri.006G090100	0.117439151459883	undirected	LOC7472129	Potri.006G090100
Potri.009G109200	Potri.007G056300	0.0542318330197344	undirected	LOC7472129	LOC18101098
Potri.009G109200	Potri.007G107600	0.0485803283580251	undirected	LOC7472129	LOC7486095
Potri.009G109200	Potri.007G147000	0.02069284880553	undirected	LOC7472129	LOC7479833
Potri.009G109200	Potri.008G017700	0.0825629992517464	undirected	LOC7472129	Potri.008G017700
Potri.009G109200	Potri.009G154100	0.0275383952654337	undirected	LOC7472129	WAK2
Potri.009G109200	Potri.009G154200	0.0261100078803527	undirected	LOC7472129	GLP9
Potri.009G109200	Potri.014G123500	0.0528547684467493	undirected	LOC7472129	LOC7495227
Potri.009G109200	Potri.015G023800	0.126163322438884	undirected	LOC7472129	Pt-ATMRP14.3
Potri.009G109200	Potri.016G022100	0.0532148282801853	undirected	LOC7472129	AtUGT85A3,UGT85A3
Potri.009G109200	Potri.016G023300	0.112397429190504	undirected	LOC7472129	CADL3
Potri.009G109200	Potri.016G096300	0.0916394781777564	undirected	LOC7472129	LOC18106263
Potri.009G109200	Potri.018G033700	0.0718378174640547	undirected	LOC7472129	TIFY8
Potri.009G109200	Potri.019G069200	0.0712336172895877	undirected	LOC7472129	LOC112325600
Potri.009G109200	Potri.019G075800	0.059285557712205	undirected	LOC7472129	Potri.019G075800
Potri.009G109200	Potri.T149600	0.113390767316782	undirected	LOC7472129	ATCAD1,CAD1
Potri.009G109200	Potri.001G159200	0.0655946583095057	undirected	LOC7472129	LOC18094636
Potri.009G109200	Potri.001G303200	0.0809098267364647	undirected	LOC7472129	UGT73B5
Potri.009G109200	Potri.002G236500	0.0240571052016324	undirected	LOC7472129	IAGLU
Potri.009G109200	Potri.004G191000	0.0741104801912035	undirected	LOC7472129	LOC18098014
Potri.009G109200	Potri.014G020600	0.0609922901392884	undirected	LOC7472129	CYP81D8
Potri.009G109200	Potri.018G030200	0.0724561360304427	undirected	LOC7472129	LOC7459016
Potri.009G154800	Potri.014G116800	0.0518299662473351	undirected	Potri.009G154800	GolS6
Potri.009G154800	Potri.003G007900	0.0595146564231089	undirected	Potri.009G154800	CYP81D8
Potri.009G154800	Potri.005G043300	0.115075006854067	undirected	Potri.009G154800	EMB3004,MEE32
Potri.009G154800	Potri.006G024300	0.0588147946556581	undirected	Potri.009G154800	ATCAD1,CAD1
Potri.009G154800	Potri.009G154400	0.101707305594278	undirected	Potri.009G154800	Potri.009G154400
Potri.009G154800	Potri.010G192100	0.0462038201426393	undirected	Potri.009G154800	Pt-WOX5.2
Potri.009G154800	Potri.014G020500	0.113743051490204	undirected	Potri.009G154800	Pt-IFS1.50
Potri.009G154800	Potri.016G017200	0.138435547650582	undirected	Potri.009G154800	UGT71B1
Potri.009G154800	Potri.016G023200	0.0991599452724719	undirected	Potri.009G154800	ATGSTU7,GST25,GSTU7
Potri.009G154800	Potri.016G053600	0.0930893204926407	undirected	Potri.009G154800	LOC7468968
Potri.009G154800	Potri.018G146100	0.051993618795517	undirected	Potri.009G154800	ATC4H,C4H,CYP73A5,REF3
Potri.009G154800	Potri.T149500	0.101482854959748	undirected	Potri.009G154800	ATGSTU7,GST25,GSTU7
Potri.009G154800	Potri.001G147200	0.0241063827821926	undirected	Potri.009G154800	AT-EXPR,ATEXLB1,ATEXPR1,ATHEXP BETA 3.1,EXLB1,EXPR
Potri.009G154800	Potri.001G266900	0.0581244028651236	undirected	Potri.009G154800	Pt-FRD3.2
Potri.009G154800	Potri.001G437400	0.0988773082819702	undirected	Potri.009G154800	ATGSTU19,GST8,GSTU19
Potri.009G154800	Potri.005G062700	0.0366049337725529	undirected	Potri.009G154800	RLM3
Potri.009G154800	Potri.008G099100	0.078261985354071	undirected	Potri.009G154800	Pt-ACT11.13
Potri.009G154800	Potri.013G101100	0.0478580485955357	undirected	Potri.009G154800	LOC18104335
Potri.009G154800	Potri.014G146000	0.0982342263774205	undirected	Potri.009G154800	IAGLU
Potri.009G154800	Potri.011G001600	0.0722621803221359	undirected	Potri.009G154800	LOC18111270
Potri.009G154800	Potri.015G000500	0.0896787936691063	undirected	Potri.009G154800	LSU2
Potri.009G154800	Potri.019G056000	0.023402297880664	undirected	Potri.009G154800	Potri.019G056000
Potri.009G154800	Potri.009G154600	0.106387847089934	undirected	Potri.009G154800	WAK5
Potri.009G154800	Potri.016G052500	0.0241149687046038	undirected	Potri.009G154800	IAGLU
Potri.009G154800	Potri.001G437200	0.0558699759407069	undirected	Potri.009G154800	ATGSTU19,GST8,GSTU19
Potri.009G154800	Potri.003G059800	0.0219186063067996	undirected	Potri.009G154800	LOC7478370
Potri.009G154800	Potri.006G007200	0.155335663578895	undirected	Potri.009G154800	Potri.006G007200
Potri.009G154800	Potri.006G199100	0.141041081310297	undirected	Potri.009G154800	CADL8
Potri.009G154800	Potri.008G202200	0.0388060976593294	undirected	Potri.009G154800	ATIPT5,IPT5
Potri.009G154800	Potri.001G128100	0.0824403165804893	undirected	Potri.009G154800	LOC18094040
Potri.009G154800	Potri.001G317800	0.0846644759325745	undirected	Potri.009G154800	ATAVP3,AtVHP1;1,AVP-3,AVP1
Potri.009G154800	Potri.004G191100	0.0926770172794043	undirected	Potri.009G154800	LOC18098017
Potri.009G154800	Potri.009G095200	0.0988333134140407	undirected	Potri.009G154800	UGT84B1
Potri.009G154800	Potri.009G095500	0.114476559452663	undirected	Potri.009G154800	UGT84B2
Potri.009G154800	Potri.009G154500	0.115090680918815	undirected	Potri.009G154800	WAK2
Potri.009G154800	Potri.008G016900	0.0509901229870513	undirected	Potri.009G154800	LOC18101371
Potri.009G154800	Potri.001G303600	0.0924378901074257	undirected	Potri.009G154800	UGT73B3
Potri.009G154800	Potri.001G437300	0.0927246474981766	undirected	Potri.009G154800	ATGSTU22,GSTU22
Potri.009G154800	Potri.001G437500	0.0960757862628175	undirected	Potri.009G154800	ATGSTU20,GSTU20
Potri.009G154800	Potri.003G050800	0.024504244684604	undirected	Potri.009G154800	Potri.003G050800
Potri.009G154800	Potri.003G128100	0.0942827388781332	undirected	Potri.009G154800	2OGox5
Potri.009G154800	Potri.003G167400	0.135630645695331	undirected	Potri.009G154800	SAUR1
Potri.009G154800	Potri.003G184100	0.168581405361169	undirected	Potri.009G154800	LOC7493238
Potri.009G154800	Potri.004G084400	0.0533587624323868	undirected	Potri.009G154800	GLIP1
Potri.009G154800	Potri.004G138800	0.0989129826687213	undirected	Potri.009G154800	Potri.004G138800
Potri.009G154800	Potri.005G243200	0.0908042136795088	undirected	Potri.009G154800	Pt-SSTP.1
Potri.009G154800	Potri.006G007100	0.152024747660858	undirected	Potri.009G154800	HYR1
Potri.009G154800	Potri.006G007400	0.159936935664211	undirected	Potri.009G154800	LOC7463659
Potri.009G154800	Potri.006G007500	0.160235198939586	undirected	Potri.009G154800	Potri.006G007500
Potri.009G154800	Potri.006G090100	0.138926916643994	undirected	Potri.009G154800	Potri.006G090100
Potri.009G154800	Potri.007G056300	0.0742176348418618	undirected	Potri.009G154800	LOC18101098
Potri.009G154800	Potri.007G107600	0.0655012231663163	undirected	Potri.009G154800	LOC7486095
Potri.009G154800	Potri.007G147000	0.0310947360030295	undirected	Potri.009G154800	LOC7479833
Potri.009G154800	Potri.008G017700	0.0991727582754922	undirected	Potri.009G154800	Potri.008G017700
Potri.009G154800	Potri.009G154100	0.121854216090495	undirected	Potri.009G154800	WAK2
Potri.009G154800	Potri.009G154200	0.126680222658015	undirected	Potri.009G154800	GLP9
Potri.009G154800	Potri.011G020900	0.02879865351672	undirected	Potri.009G154800	ACO7
Potri.009G154800	Potri.014G123500	0.0694903494655583	undirected	Potri.009G154800	LOC7495227
Potri.009G154800	Potri.015G023800	0.121424695460199	undirected	Potri.009G154800	Pt-ATMRP14.3
Potri.009G154800	Potri.016G022100	0.0795600419386036	undirected	Potri.009G154800	AtUGT85A3,UGT85A3
Potri.009G154800	Potri.016G023300	0.0894085677132545	undirected	Potri.009G154800	CADL3
Potri.009G154800	Potri.016G096300	0.117828626559706	undirected	Potri.009G154800	LOC18106263
Potri.009G154800	Potri.018G033700	0.107478552280433	undirected	Potri.009G154800	TIFY8
Potri.009G154800	Potri.019G069200	0.0884198204198507	undirected	Potri.009G154800	LOC112325600
Potri.009G154800	Potri.019G075800	0.054829078925417	undirected	Potri.009G154800	Potri.019G075800
Potri.009G154800	Potri.T149600	0.0913918000280711	undirected	Potri.009G154800	ATCAD1,CAD1
Potri.009G154800	Potri.001G159200	0.0633575755759739	undirected	Potri.009G154800	LOC18094636
Potri.009G154800	Potri.001G303200	0.0804794803791862	undirected	Potri.009G154800	UGT73B5
Potri.009G154800	Potri.004G191000	0.0852486550841634	undirected	Potri.009G154800	LOC18098014
Potri.009G154800	Potri.006G001300	0.0214065848931582	undirected	Potri.009G154800	Potri.006G001300
Potri.009G154800	Potri.014G020600	0.0448330667284382	undirected	Potri.009G154800	CYP81D8
Potri.009G154800	Potri.018G030200	0.0996694460181314	undirected	Potri.009G154800	LOC7459016
Potri.014G116800	Potri.003G007900	0.0599846119734662	undirected	GolS6	CYP81D8
Potri.014G116800	Potri.005G043300	0.143685849413994	undirected	GolS6	EMB3004,MEE32
Potri.014G116800	Potri.006G024300	0.0717689788472592	undirected	GolS6	ATCAD1,CAD1
Potri.014G116800	Potri.009G154400	0.0508804009865684	undirected	GolS6	Potri.009G154400
Potri.014G116800	Potri.010G192100	0.0645991777392879	undirected	GolS6	Pt-WOX5.2
Potri.014G116800	Potri.014G020500	0.117503121813048	undirected	GolS6	Pt-IFS1.50
Potri.014G116800	Potri.016G017200	0.143587931717753	undirected	GolS6	UGT71B1
Potri.014G116800	Potri.016G023200	0.108103565108113	undirected	GolS6	ATGSTU7,GST25,GSTU7
Potri.014G116800	Potri.016G053600	0.0886051484687803	undirected	GolS6	LOC7468968
Potri.014G116800	Potri.018G146100	0.0680730949814248	undirected	GolS6	ATC4H,C4H,CYP73A5,REF3
Potri.014G116800	Potri.T149500	0.111678512112915	undirected	GolS6	ATGSTU7,GST25,GSTU7
Potri.014G116800	Potri.001G147200	0.0328673597124709	undirected	GolS6	AT-EXPR,ATEXLB1,ATEXPR1,ATHEXP BETA 3.1,EXLB1,EXPR
Potri.014G116800	Potri.001G266900	0.0593198426111588	undirected	GolS6	Pt-FRD3.2
Potri.014G116800	Potri.001G437400	0.113074266895346	undirected	GolS6	ATGSTU19,GST8,GSTU19
Potri.014G116800	Potri.005G062700	0.0489285456228809	undirected	GolS6	RLM3
Potri.014G116800	Potri.008G099100	0.0661254331042795	undirected	GolS6	Pt-ACT11.13
Potri.014G116800	Potri.013G101100	0.057267010288274	undirected	GolS6	LOC18104335
Potri.014G116800	Potri.014G146000	0.109781089252637	undirected	GolS6	IAGLU
Potri.014G116800	Potri.011G001600	0.0866713208328017	undirected	GolS6	LOC18111270
Potri.014G116800	Potri.015G000500	0.0805369736421395	undirected	GolS6	LSU2
Potri.014G116800	Potri.019G056000	0.0243495328682003	undirected	GolS6	Potri.019G056000
Potri.014G116800	Potri.009G154600	0.052087747106552	undirected	GolS6	WAK5
Potri.014G116800	Potri.016G052500	0.0434068652119521	undirected	GolS6	IAGLU
Potri.014G116800	Potri.001G437200	0.0536038395670149	undirected	GolS6	ATGSTU19,GST8,GSTU19
Potri.014G116800	Potri.007G034700	0.0359961103447645	undirected	GolS6	Potri.007G034700
Potri.014G116800	Potri.003G059800	0.0393679332259344	undirected	GolS6	LOC7478370
Potri.014G116800	Potri.006G007200	0.169259906371464	undirected	GolS6	Potri.006G007200
Potri.014G116800	Potri.006G199100	0.15230955678386	undirected	GolS6	CADL8
Potri.014G116800	Potri.008G202200	0.0232362638492707	undirected	GolS6	ATIPT5,IPT5
Potri.014G116800	Potri.001G128100	0.111820076878979	undirected	GolS6	LOC18094040
Potri.014G116800	Potri.001G317800	0.0971206765994939	undirected	GolS6	ATAVP3,AtVHP1;1,AVP-3,AVP1
Potri.014G116800	Potri.004G191100	0.116694037558235	undirected	GolS6	LOC18098017
Potri.014G116800	Potri.009G095200	0.127665519654034	undirected	GolS6	UGT84B1
Potri.014G116800	Potri.009G095500	0.149946579275982	undirected	GolS6	UGT84B2
Potri.014G116800	Potri.009G154500	0.0649257376741374	undirected	GolS6	WAK2
Potri.014G116800	Potri.008G016900	0.0429277934759802	undirected	GolS6	LOC18101371
Potri.014G116800	Potri.001G303600	0.0985515325327812	undirected	GolS6	UGT73B3
Potri.014G116800	Potri.001G437300	0.107356043300373	undirected	GolS6	ATGSTU22,GSTU22
Potri.014G116800	Potri.001G437500	0.11078439776655	undirected	GolS6	ATGSTU20,GSTU20
Potri.014G116800	Potri.002G236400	0.0247962411769085	undirected	GolS6	Pt-IAGLU.2
Potri.014G116800	Potri.003G050800	0.0437275910212203	undirected	GolS6	Potri.003G050800
Potri.014G116800	Potri.003G128100	0.105651540161032	undirected	GolS6	2OGox5
Potri.014G116800	Potri.003G167400	0.138346558380494	undirected	GolS6	SAUR1
Potri.014G116800	Potri.003G184100	0.202617061561646	undirected	GolS6	LOC7493238
Potri.014G116800	Potri.004G084400	0.0892119730820504	undirected	GolS6	GLIP1
Potri.014G116800	Potri.004G138800	0.0955904861647059	undirected	GolS6	Potri.004G138800
Potri.014G116800	Potri.005G243200	0.117540660137638	undirected	GolS6	Pt-SSTP.1
Potri.014G116800	Potri.006G007100	0.17575732821849	undirected	GolS6	HYR1
Potri.014G116800	Potri.006G007400	0.177629805181682	undirected	GolS6	LOC7463659
Potri.014G116800	Potri.006G007500	0.182248598628509	undirected	GolS6	Potri.006G007500
Potri.014G116800	Potri.006G090100	0.18251956766568	undirected	GolS6	Potri.006G090100
Potri.014G116800	Potri.007G056300	0.0802544862142953	undirected	GolS6	LOC18101098
Potri.014G116800	Potri.007G107600	0.0678031782258089	undirected	GolS6	LOC7486095
Potri.014G116800	Potri.007G147000	0.0492830394323106	undirected	GolS6	LOC7479833
Potri.014G116800	Potri.008G017700	0.101957562856485	undirected	GolS6	Potri.008G017700
Potri.014G116800	Potri.009G154100	0.0657869359311123	undirected	GolS6	WAK2
Potri.014G116800	Potri.009G154200	0.0668163171473389	undirected	GolS6	GLP9
Potri.014G116800	Potri.010G218300	0.0205546853960781	undirected	GolS6	LOC7489634
Potri.014G116800	Potri.011G020900	0.0287894853093386	undirected	GolS6	ACO7
Potri.014G116800	Potri.014G123500	0.108130239461369	undirected	GolS6	LOC7495227
Potri.014G116800	Potri.015G023800	0.109764077847151	undirected	GolS6	Pt-ATMRP14.3
Potri.014G116800	Potri.016G022100	0.0786290417745743	undirected	GolS6	AtUGT85A3,UGT85A3
Potri.014G116800	Potri.016G023300	0.100562579776624	undirected	GolS6	CADL3
Potri.014G116800	Potri.016G096300	0.157179905261014	undirected	GolS6	LOC18106263
Potri.014G116800	Potri.018G033700	0.153194630142783	undirected	GolS6	TIFY8
Potri.014G116800	Potri.019G069200	0.0905473436324895	undirected	GolS6	LOC112325600
Potri.014G116800	Potri.019G075800	0.074180503125188	undirected	GolS6	Potri.019G075800
Potri.014G116800	Potri.T149600	0.0994676320562201	undirected	GolS6	ATCAD1,CAD1
Potri.014G116800	Potri.001G159200	0.0855457028247428	undirected	GolS6	LOC18094636
Potri.014G116800	Potri.001G303200	0.083178163581318	undirected	GolS6	UGT73B5
Potri.014G116800	Potri.002G236500	0.0384388380620432	undirected	GolS6	IAGLU
Potri.014G116800	Potri.004G191000	0.110946867837289	undirected	GolS6	LOC18098014
Potri.014G116800	Potri.006G001300	0.0405748846875099	undirected	GolS6	Potri.006G001300
Potri.014G116800	Potri.014G020600	0.0655275280521937	undirected	GolS6	CYP81D8
Potri.014G116800	Potri.018G030200	0.141821024522103	undirected	GolS6	LOC7459016
Potri.001G209300	Potri.005G043300	0.0329321534003323	undirected	Pt-BABL.1	EMB3004,MEE32
Potri.001G209300	Potri.006G024300	0.0210809794394852	undirected	Pt-BABL.1	ATCAD1,CAD1
Potri.001G209300	Potri.014G020500	0.0395609117635271	undirected	Pt-BABL.1	Pt-IFS1.50
Potri.001G209300	Potri.016G017200	0.039423992347198	undirected	Pt-BABL.1	UGT71B1
Potri.001G209300	Potri.016G023200	0.0447703757209938	undirected	Pt-BABL.1	ATGSTU7,GST25,GSTU7
Potri.001G209300	Potri.T149500	0.0448117956896102	undirected	Pt-BABL.1	ATGSTU7,GST25,GSTU7
Potri.001G209300	Potri.001G437400	0.0335028420254085	undirected	Pt-BABL.1	ATGSTU19,GST8,GSTU19
Potri.001G209300	Potri.005G062700	0.0308478872484358	undirected	Pt-BABL.1	RLM3
Potri.001G209300	Potri.008G099100	0.0628125223553727	undirected	Pt-BABL.1	Pt-ACT11.13
Potri.001G209300	Potri.013G101100	0.0305630913712945	undirected	Pt-BABL.1	LOC18104335
Potri.001G209300	Potri.014G146000	0.0388692280659401	undirected	Pt-BABL.1	IAGLU
Potri.001G209300	Potri.011G001600	0.0201931269586056	undirected	Pt-BABL.1	LOC18111270
Potri.001G209300	Potri.015G000500	0.0249154402379389	undirected	Pt-BABL.1	LSU2
Potri.001G209300	Potri.009G083000	0.0758291500982808	undirected	Pt-BABL.1	LOC7490006
Potri.001G209300	Potri.006G007200	0.0536503386046161	undirected	Pt-BABL.1	Potri.006G007200
Potri.001G209300	Potri.006G199100	0.0609258456894783	undirected	Pt-BABL.1	CADL8
Potri.001G209300	Potri.001G128100	0.0221385653725488	undirected	Pt-BABL.1	LOC18094040
Potri.001G209300	Potri.001G317800	0.0289910577750047	undirected	Pt-BABL.1	ATAVP3,AtVHP1;1,AVP-3,AVP1
Potri.001G209300	Potri.004G191100	0.0208843587450857	undirected	Pt-BABL.1	LOC18098017
Potri.001G209300	Potri.009G083100	0.0784033503721407	undirected	Pt-BABL.1	Pt-PR1.4
Potri.001G209300	Potri.009G095200	0.0337260717687505	undirected	Pt-BABL.1	UGT84B1
Potri.001G209300	Potri.009G095500	0.0346963158244103	undirected	Pt-BABL.1	UGT84B2
Potri.001G209300	Potri.001G303600	0.0420299460555407	undirected	Pt-BABL.1	UGT73B3
Potri.001G209300	Potri.001G437300	0.0301208687570008	undirected	Pt-BABL.1	ATGSTU22,GSTU22
Potri.001G209300	Potri.001G437500	0.0290870797150714	undirected	Pt-BABL.1	ATGSTU20,GSTU20
Potri.001G209300	Potri.003G050800	0.0244280816961302	undirected	Pt-BABL.1	Potri.003G050800
Potri.001G209300	Potri.003G128100	0.0208252248115483	undirected	Pt-BABL.1	2OGox5
Potri.001G209300	Potri.003G167400	0.0270057647086646	undirected	Pt-BABL.1	SAUR1
Potri.001G209300	Potri.003G184100	0.027165117170898	undirected	Pt-BABL.1	LOC7493238
Potri.001G209300	Potri.004G084400	0.0369081373372565	undirected	Pt-BABL.1	GLIP1
Potri.001G209300	Potri.004G138800	0.0381484625701463	undirected	Pt-BABL.1	Potri.004G138800
Potri.001G209300	Potri.006G007100	0.0445063413003774	undirected	Pt-BABL.1	HYR1
Potri.001G209300	Potri.006G007400	0.0443583554129572	undirected	Pt-BABL.1	LOC7463659
Potri.001G209300	Potri.006G007500	0.0382675335207236	undirected	Pt-BABL.1	Potri.006G007500
Potri.001G209300	Potri.006G090100	0.0432738680072992	undirected	Pt-BABL.1	Potri.006G090100
Potri.001G209300	Potri.007G107600	0.0625109131006738	undirected	Pt-BABL.1	LOC7486095
Potri.001G209300	Potri.007G147000	0.0572607948519083	undirected	Pt-BABL.1	LOC7479833
Potri.001G209300	Potri.008G017700	0.0360721477215236	undirected	Pt-BABL.1	Potri.008G017700
Potri.001G209300	Potri.010G218300	0.0295807555708269	undirected	Pt-BABL.1	LOC7489634
Potri.001G209300	Potri.014G123500	0.0298135843471068	undirected	Pt-BABL.1	LOC7495227
Potri.001G209300	Potri.015G023800	0.0398997195904422	undirected	Pt-BABL.1	Pt-ATMRP14.3
Potri.001G209300	Potri.016G022100	0.0216259466087134	undirected	Pt-BABL.1	AtUGT85A3,UGT85A3
Potri.001G209300	Potri.016G023300	0.0385477666759729	undirected	Pt-BABL.1	CADL3
Potri.001G209300	Potri.016G096300	0.0246974956678749	undirected	Pt-BABL.1	LOC18106263
Potri.001G209300	Potri.019G069200	0.0282701078613391	undirected	Pt-BABL.1	LOC112325600
Potri.001G209300	Potri.T149600	0.0383231785954238	undirected	Pt-BABL.1	ATCAD1,CAD1
Potri.001G209300	Potri.001G159200	0.0280628483664843	undirected	Pt-BABL.1	LOC18094636
Potri.001G209300	Potri.001G303200	0.0217127099746686	undirected	Pt-BABL.1	UGT73B5
Potri.003G007900	Potri.005G043300	0.0942661273447982	undirected	CYP81D8	EMB3004,MEE32
Potri.003G007900	Potri.006G024300	0.0764769263408159	undirected	CYP81D8	ATCAD1,CAD1
Potri.003G007900	Potri.009G154400	0.0648574677761697	undirected	CYP81D8	Potri.009G154400
Potri.003G007900	Potri.010G192100	0.0668010125635667	undirected	CYP81D8	Pt-WOX5.2
Potri.003G007900	Potri.014G020500	0.0893893775116131	undirected	CYP81D8	Pt-IFS1.50
Potri.003G007900	Potri.016G017200	0.0935680772438554	undirected	CYP81D8	UGT71B1
Potri.003G007900	Potri.016G023200	0.0937575774275182	undirected	CYP81D8	ATGSTU7,GST25,GSTU7
Potri.003G007900	Potri.016G053600	0.065329075291408	undirected	CYP81D8	LOC7468968
Potri.003G007900	Potri.018G146100	0.0609354810326334	undirected	CYP81D8	ATC4H,C4H,CYP73A5,REF3
Potri.003G007900	Potri.T149500	0.0929453178590698	undirected	CYP81D8	ATGSTU7,GST25,GSTU7
Potri.003G007900	Potri.001G147200	0.0525704444593361	undirected	CYP81D8	AT-EXPR,ATEXLB1,ATEXPR1,ATHEXP BETA 3.1,EXLB1,EXPR
Potri.003G007900	Potri.001G266900	0.0573457584922564	undirected	CYP81D8	Pt-FRD3.2
Potri.003G007900	Potri.001G437400	0.0927079857497551	undirected	CYP81D8	ATGSTU19,GST8,GSTU19
Potri.003G007900	Potri.005G062700	0.0544573160497073	undirected	CYP81D8	RLM3
Potri.003G007900	Potri.008G099100	0.0555190997702255	undirected	CYP81D8	Pt-ACT11.13
Potri.003G007900	Potri.013G101100	0.0664607558628429	undirected	CYP81D8	LOC18104335
Potri.003G007900	Potri.014G146000	0.0835801210854189	undirected	CYP81D8	IAGLU
Potri.003G007900	Potri.011G001600	0.078413574683705	undirected	CYP81D8	LOC18111270
Potri.003G007900	Potri.015G000500	0.0789400213137186	undirected	CYP81D8	LSU2
Potri.003G007900	Potri.019G056000	0.0325958870469997	undirected	CYP81D8	Potri.019G056000
Potri.003G007900	Potri.009G154600	0.0546891026220672	undirected	CYP81D8	WAK5
Potri.003G007900	Potri.016G052500	0.0658795519458879	undirected	CYP81D8	IAGLU
Potri.003G007900	Potri.001G437200	0.057951457649406	undirected	CYP81D8	ATGSTU19,GST8,GSTU19
Potri.003G007900	Potri.007G034700	0.0546726124008557	undirected	CYP81D8	Potri.007G034700
Potri.003G007900	Potri.003G059800	0.0557350889954204	undirected	CYP81D8	LOC7478370
Potri.003G007900	Potri.006G007200	0.112135741434361	undirected	CYP81D8	Potri.006G007200
Potri.003G007900	Potri.006G199100	0.0971865755285725	undirected	CYP81D8	CADL8
Potri.003G007900	Potri.008G202200	0.0459204766689246	undirected	CYP81D8	ATIPT5,IPT5
Potri.003G007900	Potri.001G128100	0.0937872608016399	undirected	CYP81D8	LOC18094040
Potri.003G007900	Potri.001G317800	0.0792177592347821	undirected	CYP81D8	ATAVP3,AtVHP1;1,AVP-3,AVP1
Potri.003G007900	Potri.004G191100	0.078092019184096	undirected	CYP81D8	LOC18098017
Potri.003G007900	Potri.009G095200	0.0909111894882422	undirected	CYP81D8	UGT84B1
Potri.003G007900	Potri.009G095500	0.112253518385299	undirected	CYP81D8	UGT84B2
Potri.003G007900	Potri.009G154500	0.0770092370830814	undirected	CYP81D8	WAK2
Potri.003G007900	Potri.008G016900	0.0536432335841406	undirected	CYP81D8	LOC18101371
Potri.003G007900	Potri.001G303600	0.095538133942499	undirected	CYP81D8	UGT73B3
Potri.003G007900	Potri.001G437300	0.090916353924715	undirected	CYP81D8	ATGSTU22,GSTU22
Potri.003G007900	Potri.001G437500	0.0897736166208522	undirected	CYP81D8	ATGSTU20,GSTU20
Potri.003G007900	Potri.002G236400	0.0317573037112834	undirected	CYP81D8	Pt-IAGLU.2
Potri.003G007900	Potri.003G050800	0.0442750263385201	undirected	CYP81D8	Potri.003G050800
Potri.003G007900	Potri.003G128100	0.0952929481454612	undirected	CYP81D8	2OGox5
Potri.003G007900	Potri.003G167400	0.114068521032211	undirected	CYP81D8	SAUR1
Potri.003G007900	Potri.003G184100	0.167124786534597	undirected	CYP81D8	LOC7493238
Potri.003G007900	Potri.004G084400	0.0809160769811898	undirected	CYP81D8	GLIP1
Potri.003G007900	Potri.004G138800	0.0619956061911159	undirected	CYP81D8	Potri.004G138800
Potri.003G007900	Potri.005G243200	0.102783287343195	undirected	CYP81D8	Pt-SSTP.1
Potri.003G007900	Potri.006G007100	0.124735377077136	undirected	CYP81D8	HYR1
Potri.003G007900	Potri.006G007400	0.137801940695812	undirected	CYP81D8	LOC7463659
Potri.003G007900	Potri.006G007500	0.147119182387526	undirected	CYP81D8	Potri.006G007500
Potri.003G007900	Potri.006G090100	0.122021502095767	undirected	CYP81D8	Potri.006G090100
Potri.003G007900	Potri.007G056300	0.0638130134142099	undirected	CYP81D8	LOC18101098
Potri.003G007900	Potri.007G107600	0.0607704952924971	undirected	CYP81D8	LOC7486095
Potri.003G007900	Potri.007G147000	0.0511245896187094	undirected	CYP81D8	LOC7479833
Potri.003G007900	Potri.008G017700	0.0688619506323326	undirected	CYP81D8	Potri.008G017700
Potri.003G007900	Potri.009G154100	0.0744188289717456	undirected	CYP81D8	WAK2
Potri.003G007900	Potri.009G154200	0.0743588354378992	undirected	CYP81D8	GLP9
Potri.003G007900	Potri.010G218300	0.0264575660216137	undirected	CYP81D8	LOC7489634
Potri.003G007900	Potri.011G020900	0.0474761750699392	undirected	CYP81D8	ACO7
Potri.003G007900	Potri.014G123500	0.0643182931925654	undirected	CYP81D8	LOC7495227
Potri.003G007900	Potri.015G023800	0.0788119579072853	undirected	CYP81D8	Pt-ATMRP14.3
Potri.003G007900	Potri.016G022100	0.0754871110611033	undirected	CYP81D8	AtUGT85A3,UGT85A3
Potri.003G007900	Potri.016G023300	0.0958797091718668	undirected	CYP81D8	CADL3
Potri.003G007900	Potri.016G096300	0.128259982136808	undirected	CYP81D8	LOC18106263
Potri.003G007900	Potri.018G033700	0.149385994336721	undirected	CYP81D8	TIFY8
Potri.003G007900	Potri.019G069200	0.0672906184306638	undirected	CYP81D8	LOC112325600
Potri.003G007900	Potri.019G075800	0.0636801507383971	undirected	CYP81D8	Potri.019G075800
Potri.003G007900	Potri.T149600	0.095657444963219	undirected	CYP81D8	ATCAD1,CAD1
Potri.003G007900	Potri.001G159200	0.0725649859769704	undirected	CYP81D8	LOC18094636
Potri.003G007900	Potri.001G303200	0.0861973679665874	undirected	CYP81D8	UGT73B5
Potri.003G007900	Potri.002G236500	0.0432381393799379	undirected	CYP81D8	IAGLU
Potri.003G007900	Potri.004G191000	0.0881023138048041	undirected	CYP81D8	LOC18098014
Potri.003G007900	Potri.006G001300	0.0526860043568681	undirected	CYP81D8	Potri.006G001300
Potri.003G007900	Potri.014G020600	0.074402188902016	undirected	CYP81D8	CYP81D8
Potri.003G007900	Potri.018G030200	0.141775753589095	undirected	CYP81D8	LOC7459016
Potri.005G043300	Potri.006G024300	0.253364459035087	undirected	EMB3004,MEE32	ATCAD1,CAD1
Potri.005G043300	Potri.009G154400	0.124835549432948	undirected	EMB3004,MEE32	Potri.009G154400
Potri.005G043300	Potri.010G192100	0.210319366917481	undirected	EMB3004,MEE32	Pt-WOX5.2
Potri.005G043300	Potri.014G020500	0.274660118910547	undirected	EMB3004,MEE32	Pt-IFS1.50
Potri.005G043300	Potri.016G017200	0.173922090490976	undirected	EMB3004,MEE32	UGT71B1
Potri.005G043300	Potri.016G023200	0.323919230345204	undirected	EMB3004,MEE32	ATGSTU7,GST25,GSTU7
Potri.005G043300	Potri.016G053600	0.104795269640697	undirected	EMB3004,MEE32	LOC7468968
Potri.005G043300	Potri.018G146100	0.140558827157986	undirected	EMB3004,MEE32	ATC4H,C4H,CYP73A5,REF3
Potri.005G043300	Potri.T149500	0.315419534088392	undirected	EMB3004,MEE32	ATGSTU7,GST25,GSTU7
Potri.005G043300	Potri.001G147200	0.113671816300983	undirected	EMB3004,MEE32	AT-EXPR,ATEXLB1,ATEXPR1,ATHEXP BETA 3.1,EXLB1,EXPR
Potri.005G043300	Potri.001G266900	0.116094714130639	undirected	EMB3004,MEE32	Pt-FRD3.2
Potri.005G043300	Potri.001G437400	0.295374474006982	undirected	EMB3004,MEE32	ATGSTU19,GST8,GSTU19
Potri.005G043300	Potri.005G062700	0.154695305960497	undirected	EMB3004,MEE32	RLM3
Potri.005G043300	Potri.008G099100	0.128878889730326	undirected	EMB3004,MEE32	Pt-ACT11.13
Potri.005G043300	Potri.013G101100	0.174098352173556	undirected	EMB3004,MEE32	LOC18104335
Potri.005G043300	Potri.014G146000	0.238952717410723	undirected	EMB3004,MEE32	IAGLU
Potri.005G043300	Potri.011G001600	0.089392974532928	undirected	EMB3004,MEE32	LOC18111270
Potri.005G043300	Potri.015G000500	0.190401353918552	undirected	EMB3004,MEE32	LSU2
Potri.005G043300	Potri.019G056000	0.0715207161207934	undirected	EMB3004,MEE32	Potri.019G056000
Potri.005G043300	Potri.009G154600	0.0943005620222915	undirected	EMB3004,MEE32	WAK5
Potri.005G043300	Potri.016G052500	0.171700196396586	undirected	EMB3004,MEE32	IAGLU
Potri.005G043300	Potri.001G437200	0.145428673762046	undirected	EMB3004,MEE32	ATGSTU19,GST8,GSTU19
Potri.005G043300	Potri.007G034700	0.116702536659389	undirected	EMB3004,MEE32	Potri.007G034700
Potri.005G043300	Potri.009G083000	0.0238405908049855	undirected	EMB3004,MEE32	LOC7490006
Potri.005G043300	Potri.003G059800	0.137102915387542	undirected	EMB3004,MEE32	LOC7478370
Potri.005G043300	Potri.006G007200	0.217366365302724	undirected	EMB3004,MEE32	Potri.006G007200
Potri.005G043300	Potri.006G199100	0.205054501021421	undirected	EMB3004,MEE32	CADL8
Potri.005G043300	Potri.008G202200	0.0581864032655347	undirected	EMB3004,MEE32	ATIPT5,IPT5
Potri.005G043300	Potri.001G128100	0.131906178434684	undirected	EMB3004,MEE32	LOC18094040
Potri.005G043300	Potri.001G317800	0.221403227883649	undirected	EMB3004,MEE32	ATAVP3,AtVHP1;1,AVP-3,AVP1
Potri.005G043300	Potri.004G191100	0.165735300975568	undirected	EMB3004,MEE32	LOC18098017
Potri.005G043300	Potri.009G083100	0.0295754587940376	undirected	EMB3004,MEE32	Pt-PR1.4
Potri.005G043300	Potri.009G095200	0.168293103436764	undirected	EMB3004,MEE32	UGT84B1
Potri.005G043300	Potri.009G095500	0.186484324963026	undirected	EMB3004,MEE32	UGT84B2
Potri.005G043300	Potri.009G154500	0.18255342159116	undirected	EMB3004,MEE32	WAK2
Potri.005G043300	Potri.008G016900	0.126974026741629	undirected	EMB3004,MEE32	LOC18101371
Potri.005G043300	Potri.001G303600	0.352520376071915	undirected	EMB3004,MEE32	UGT73B3
Potri.005G043300	Potri.001G437300	0.292320210396387	undirected	EMB3004,MEE32	ATGSTU22,GSTU22
Potri.005G043300	Potri.001G437500	0.278356777768949	undirected	EMB3004,MEE32	ATGSTU20,GSTU20
Potri.005G043300	Potri.002G236400	0.0980173030747068	undirected	EMB3004,MEE32	Pt-IAGLU.2
Potri.005G043300	Potri.003G050800	0.135196190620458	undirected	EMB3004,MEE32	Potri.003G050800
Potri.005G043300	Potri.003G128100	0.112003176838707	undirected	EMB3004,MEE32	2OGox5
Potri.005G043300	Potri.003G167400	0.158896026500673	undirected	EMB3004,MEE32	SAUR1
Potri.005G043300	Potri.003G184100	0.208674923085387	undirected	EMB3004,MEE32	LOC7493238
Potri.005G043300	Potri.004G084400	0.279483571347955	undirected	EMB3004,MEE32	GLIP1
Potri.005G043300	Potri.004G138800	0.134987215594692	undirected	EMB3004,MEE32	Potri.004G138800
Potri.005G043300	Potri.005G243200	0.106172436561317	undirected	EMB3004,MEE32	Pt-SSTP.1
Potri.005G043300	Potri.006G007100	0.206478113819264	undirected	EMB3004,MEE32	HYR1
Potri.005G043300	Potri.006G007400	0.219183161755269	undirected	EMB3004,MEE32	LOC7463659
Potri.005G043300	Potri.006G007500	0.219637719920473	undirected	EMB3004,MEE32	Potri.006G007500
Potri.005G043300	Potri.006G090100	0.206523825338005	undirected	EMB3004,MEE32	Potri.006G090100
Potri.005G043300	Potri.007G056300	0.0976952813596271	undirected	EMB3004,MEE32	LOC18101098
Potri.005G043300	Potri.007G107600	0.15081804704172	undirected	EMB3004,MEE32	LOC7486095
Potri.005G043300	Potri.007G147000	0.136785413939784	undirected	EMB3004,MEE32	LOC7479833
Potri.005G043300	Potri.008G017700	0.112292411460086	undirected	EMB3004,MEE32	Potri.008G017700
Potri.005G043300	Potri.009G154100	0.190618875870526	undirected	EMB3004,MEE32	WAK2
Potri.005G043300	Potri.009G154200	0.194769109909823	undirected	EMB3004,MEE32	GLP9
Potri.005G043300	Potri.010G218300	0.0513754123461911	undirected	EMB3004,MEE32	LOC7489634
Potri.005G043300	Potri.011G020900	0.0708316226587825	undirected	EMB3004,MEE32	ACO7
Potri.005G043300	Potri.014G123500	0.103062204362719	undirected	EMB3004,MEE32	LOC7495227
Potri.005G043300	Potri.015G023800	0.222063875377784	undirected	EMB3004,MEE32	Pt-ATMRP14.3
Potri.005G043300	Potri.016G022100	0.0911778345420781	undirected	EMB3004,MEE32	AtUGT85A3,UGT85A3
Potri.005G043300	Potri.016G023300	0.345725048263555	undirected	EMB3004,MEE32	CADL3
Potri.005G043300	Potri.016G096300	0.167581109583674	undirected	EMB3004,MEE32	LOC18106263
Potri.005G043300	Potri.018G033700	0.153478382444643	undirected	EMB3004,MEE32	TIFY8
Potri.005G043300	Potri.019G069200	0.111126185198704	undirected	EMB3004,MEE32	LOC112325600
Potri.005G043300	Potri.019G075800	0.160004262696417	undirected	EMB3004,MEE32	Potri.019G075800
Potri.005G043300	Potri.T149600	0.341065690179228	undirected	EMB3004,MEE32	ATCAD1,CAD1
Potri.005G043300	Potri.001G159200	0.198272743275934	undirected	EMB3004,MEE32	LOC18094636
Potri.005G043300	Potri.001G303200	0.267064057328043	undirected	EMB3004,MEE32	UGT73B5
Potri.005G043300	Potri.002G236500	0.148275175257321	undirected	EMB3004,MEE32	IAGLU
Potri.005G043300	Potri.004G191000	0.136402272048485	undirected	EMB3004,MEE32	LOC18098014
Potri.005G043300	Potri.006G001300	0.124894785610976	undirected	EMB3004,MEE32	Potri.006G001300
Potri.005G043300	Potri.014G020600	0.22083380849178	undirected	EMB3004,MEE32	CYP81D8
Potri.005G043300	Potri.018G030200	0.163311462940946	undirected	EMB3004,MEE32	LOC7459016
Potri.006G024300	Potri.009G154400	0.0549193214957706	undirected	ATCAD1,CAD1	Potri.009G154400
Potri.006G024300	Potri.010G192100	0.150329962030638	undirected	ATCAD1,CAD1	Pt-WOX5.2
Potri.006G024300	Potri.014G020500	0.301368382756268	undirected	ATCAD1,CAD1	Pt-IFS1.50
Potri.006G024300	Potri.016G017200	0.257100200763068	undirected	ATCAD1,CAD1	UGT71B1
Potri.006G024300	Potri.016G023200	0.300015598996406	undirected	ATCAD1,CAD1	ATGSTU7,GST25,GSTU7
Potri.006G024300	Potri.016G053600	0.167996124241944	undirected	ATCAD1,CAD1	LOC7468968
Potri.006G024300	Potri.018G146100	0.0988688033723855	undirected	ATCAD1,CAD1	ATC4H,C4H,CYP73A5,REF3
Potri.006G024300	Potri.T149500	0.303191136790044	undirected	ATCAD1,CAD1	ATGSTU7,GST25,GSTU7
Potri.006G024300	Potri.001G147200	0.0739630843243811	undirected	ATCAD1,CAD1	AT-EXPR,ATEXLB1,ATEXPR1,ATHEXP BETA 3.1,EXLB1,EXPR
Potri.006G024300	Potri.001G266900	0.0692816772900404	undirected	ATCAD1,CAD1	Pt-FRD3.2
Potri.006G024300	Potri.001G437400	0.276555672544781	undirected	ATCAD1,CAD1	ATGSTU19,GST8,GSTU19
Potri.006G024300	Potri.005G062700	0.0894759766411397	undirected	ATCAD1,CAD1	RLM3
Potri.006G024300	Potri.008G099100	0.101788586560275	undirected	ATCAD1,CAD1	Pt-ACT11.13
Potri.006G024300	Potri.013G101100	0.102717846584454	undirected	ATCAD1,CAD1	LOC18104335
Potri.006G024300	Potri.014G146000	0.258983565615161	undirected	ATCAD1,CAD1	IAGLU
Potri.006G024300	Potri.011G001600	0.0641113910321552	undirected	ATCAD1,CAD1	LOC18111270
Potri.006G024300	Potri.015G000500	0.149075544600541	undirected	ATCAD1,CAD1	LSU2
Potri.006G024300	Potri.019G056000	0.0524943746810069	undirected	ATCAD1,CAD1	Potri.019G056000
Potri.006G024300	Potri.009G154600	0.0639200029278325	undirected	ATCAD1,CAD1	WAK5
Potri.006G024300	Potri.016G052500	0.0801554513960517	undirected	ATCAD1,CAD1	IAGLU
Potri.006G024300	Potri.001G437200	0.141110592956129	undirected	ATCAD1,CAD1	ATGSTU19,GST8,GSTU19
Potri.006G024300	Potri.007G034700	0.046541280986032	undirected	ATCAD1,CAD1	Potri.007G034700
Potri.006G024300	Potri.003G059800	0.0699706046465697	undirected	ATCAD1,CAD1	LOC7478370
Potri.006G024300	Potri.006G007200	0.313988553010145	undirected	ATCAD1,CAD1	Potri.006G007200
Potri.006G024300	Potri.006G199100	0.293791954570309	undirected	ATCAD1,CAD1	CADL8
Potri.006G024300	Potri.008G202200	0.0438584805511753	undirected	ATCAD1,CAD1	ATIPT5,IPT5
Potri.006G024300	Potri.001G128100	0.10602616550826	undirected	ATCAD1,CAD1	LOC18094040
Potri.006G024300	Potri.001G317800	0.20059226954647	undirected	ATCAD1,CAD1	ATAVP3,AtVHP1;1,AVP-3,AVP1
Potri.006G024300	Potri.004G191100	0.17986747298184	undirected	ATCAD1,CAD1	LOC18098017
Potri.006G024300	Potri.009G095200	0.209856443748392	undirected	ATCAD1,CAD1	UGT84B1
Potri.006G024300	Potri.009G095500	0.205663078349115	undirected	ATCAD1,CAD1	UGT84B2
Potri.006G024300	Potri.009G154500	0.098295128166341	undirected	ATCAD1,CAD1	WAK2
Potri.006G024300	Potri.008G016900	0.105748493348404	undirected	ATCAD1,CAD1	LOC18101371
Potri.006G024300	Potri.001G303600	0.257818162160405	undirected	ATCAD1,CAD1	UGT73B3
Potri.006G024300	Potri.001G437300	0.2586197198988	undirected	ATCAD1,CAD1	ATGSTU22,GSTU22
Potri.006G024300	Potri.001G437500	0.255740919417085	undirected	ATCAD1,CAD1	ATGSTU20,GSTU20
Potri.006G024300	Potri.002G236400	0.115282677253187	undirected	ATCAD1,CAD1	Pt-IAGLU.2
Potri.006G024300	Potri.003G050800	0.0723388149880563	undirected	ATCAD1,CAD1	Potri.003G050800
Potri.006G024300	Potri.003G128100	0.0858217886612295	undirected	ATCAD1,CAD1	2OGox5
Potri.006G024300	Potri.003G167400	0.205519173185049	undirected	ATCAD1,CAD1	SAUR1
Potri.006G024300	Potri.003G184100	0.158887179496876	undirected	ATCAD1,CAD1	LOC7493238
Potri.006G024300	Potri.004G084400	0.17869786437609	undirected	ATCAD1,CAD1	GLIP1
Potri.006G024300	Potri.004G138800	0.126422033617759	undirected	ATCAD1,CAD1	Potri.004G138800
Potri.006G024300	Potri.005G243200	0.0584547676297313	undirected	ATCAD1,CAD1	Pt-SSTP.1
Potri.006G024300	Potri.006G007100	0.253736975447265	undirected	ATCAD1,CAD1	HYR1
Potri.006G024300	Potri.006G007400	0.254443017298381	undirected	ATCAD1,CAD1	LOC7463659
Potri.006G024300	Potri.006G007500	0.235049846523905	undirected	ATCAD1,CAD1	Potri.006G007500
Potri.006G024300	Potri.006G090100	0.21656885006139	undirected	ATCAD1,CAD1	Potri.006G090100
Potri.006G024300	Potri.007G056300	0.0868173728960738	undirected	ATCAD1,CAD1	LOC18101098
Potri.006G024300	Potri.007G107600	0.109289493179278	undirected	ATCAD1,CAD1	LOC7486095
Potri.006G024300	Potri.007G147000	0.0711515796891235	undirected	ATCAD1,CAD1	LOC7479833
Potri.006G024300	Potri.008G017700	0.149581397559858	undirected	ATCAD1,CAD1	Potri.008G017700
Potri.006G024300	Potri.009G154100	0.120746186180813	undirected	ATCAD1,CAD1	WAK2
Potri.006G024300	Potri.009G154200	0.124532695910562	undirected	ATCAD1,CAD1	GLP9
Potri.006G024300	Potri.010G218300	0.0250532420101251	undirected	ATCAD1,CAD1	LOC7489634
Potri.006G024300	Potri.011G020900	0.0372746344518176	undirected	ATCAD1,CAD1	ACO7
Potri.006G024300	Potri.014G123500	0.0920775228384761	undirected	ATCAD1,CAD1	LOC7495227
Potri.006G024300	Potri.015G023800	0.289342399616879	undirected	ATCAD1,CAD1	Pt-ATMRP14.3
Potri.006G024300	Potri.016G022100	0.0807198805372418	undirected	ATCAD1,CAD1	AtUGT85A3,UGT85A3
Potri.006G024300	Potri.016G023300	0.268622552986213	undirected	ATCAD1,CAD1	CADL3
Potri.006G024300	Potri.016G096300	0.126738718365409	undirected	ATCAD1,CAD1	LOC18106263
Potri.006G024300	Potri.018G033700	0.0691922938741756	undirected	ATCAD1,CAD1	TIFY8
Potri.006G024300	Potri.019G069200	0.124830355227311	undirected	ATCAD1,CAD1	LOC112325600
Potri.006G024300	Potri.019G075800	0.114533049061907	undirected	ATCAD1,CAD1	Potri.019G075800
Potri.006G024300	Potri.T149600	0.272768128183841	undirected	ATCAD1,CAD1	ATCAD1,CAD1
Potri.006G024300	Potri.001G159200	0.149596254374307	undirected	ATCAD1,CAD1	LOC18094636
Potri.006G024300	Potri.001G303200	0.187582383565674	undirected	ATCAD1,CAD1	UGT73B5
Potri.006G024300	Potri.002G236500	0.171619217265225	undirected	ATCAD1,CAD1	IAGLU
Potri.006G024300	Potri.004G191000	0.117157522909	undirected	ATCAD1,CAD1	LOC18098014
Potri.006G024300	Potri.006G001300	0.0655356760437338	undirected	ATCAD1,CAD1	Potri.006G001300
Potri.006G024300	Potri.014G020600	0.169023783945293	undirected	ATCAD1,CAD1	CYP81D8
Potri.006G024300	Potri.018G030200	0.0912551277105259	undirected	ATCAD1,CAD1	LOC7459016
Potri.009G154400	Potri.010G192100	0.0661326013305823	undirected	Potri.009G154400	Pt-WOX5.2
Potri.009G154400	Potri.014G020500	0.116864036580219	undirected	Potri.009G154400	Pt-IFS1.50
Potri.009G154400	Potri.016G017200	0.132686553312698	undirected	Potri.009G154400	UGT71B1
Potri.009G154400	Potri.016G023200	0.103539523454461	undirected	Potri.009G154400	ATGSTU7,GST25,GSTU7
Potri.009G154400	Potri.016G053600	0.0864703138989107	undirected	Potri.009G154400	LOC7468968
Potri.009G154400	Potri.018G146100	0.0626180474723948	undirected	Potri.009G154400	ATC4H,C4H,CYP73A5,REF3
Potri.009G154400	Potri.T149500	0.106021896235082	undirected	Potri.009G154400	ATGSTU7,GST25,GSTU7
Potri.009G154400	Potri.001G147200	0.0300407873682614	undirected	Potri.009G154400	AT-EXPR,ATEXLB1,ATEXPR1,ATHEXP BETA 3.1,EXLB1,EXPR
Potri.009G154400	Potri.001G266900	0.0679496115449888	undirected	Potri.009G154400	Pt-FRD3.2
Potri.009G154400	Potri.001G437400	0.105114828478231	undirected	Potri.009G154400	ATGSTU19,GST8,GSTU19
Potri.009G154400	Potri.005G062700	0.0559240562895958	undirected	Potri.009G154400	RLM3
Potri.009G154400	Potri.008G099100	0.0731881400163003	undirected	Potri.009G154400	Pt-ACT11.13
Potri.009G154400	Potri.013G101100	0.0586047317093941	undirected	Potri.009G154400	LOC18104335
Potri.009G154400	Potri.014G146000	0.103651349626724	undirected	Potri.009G154400	IAGLU
Potri.009G154400	Potri.011G001600	0.0819111779339972	undirected	Potri.009G154400	LOC18111270
Potri.009G154400	Potri.015G000500	0.0994627588835151	undirected	Potri.009G154400	LSU2
Potri.009G154400	Potri.019G056000	0.0285198513523547	undirected	Potri.009G154400	Potri.019G056000
Potri.009G154400	Potri.009G154600	0.108813210692387	undirected	Potri.009G154400	WAK5
Potri.009G154400	Potri.016G052500	0.0342880636605682	undirected	Potri.009G154400	IAGLU
Potri.009G154400	Potri.001G437200	0.050278880289807	undirected	Potri.009G154400	ATGSTU19,GST8,GSTU19
Potri.009G154400	Potri.007G034700	0.0256533520319105	undirected	Potri.009G154400	Potri.007G034700
Potri.009G154400	Potri.003G059800	0.0337992456544976	undirected	Potri.009G154400	LOC7478370
Potri.009G154400	Potri.006G007200	0.154237143411418	undirected	Potri.009G154400	Potri.006G007200
Potri.009G154400	Potri.006G199100	0.145673218363995	undirected	Potri.009G154400	CADL8
Potri.009G154400	Potri.008G202200	0.0483645886573967	undirected	Potri.009G154400	ATIPT5,IPT5
Potri.009G154400	Potri.001G128100	0.101783382671836	undirected	Potri.009G154400	LOC18094040
Potri.009G154400	Potri.001G317800	0.0986050739958482	undirected	Potri.009G154400	ATAVP3,AtVHP1;1,AVP-3,AVP1
Potri.009G154400	Potri.004G191100	0.108524205453128	undirected	Potri.009G154400	LOC18098017
Potri.009G154400	Potri.009G095200	0.106251179271838	undirected	Potri.009G154400	UGT84B1
Potri.009G154400	Potri.009G095500	0.124076545756084	undirected	Potri.009G154400	UGT84B2
Potri.009G154400	Potri.009G154500	0.142168415784127	undirected	Potri.009G154400	WAK2
Potri.009G154400	Potri.008G016900	0.0434103539435458	undirected	Potri.009G154400	LOC18101371
Potri.009G154400	Potri.001G303600	0.0948389770518553	undirected	Potri.009G154400	UGT73B3
Potri.009G154400	Potri.001G437300	0.0972571882728424	undirected	Potri.009G154400	ATGSTU22,GSTU22
Potri.009G154400	Potri.001G437500	0.101150597611354	undirected	Potri.009G154400	ATGSTU20,GSTU20
Potri.009G154400	Potri.003G050800	0.0362177216220626	undirected	Potri.009G154400	Potri.003G050800
Potri.009G154400	Potri.003G128100	0.110817835613676	undirected	Potri.009G154400	2OGox5
Potri.009G154400	Potri.003G167400	0.125128743222669	undirected	Potri.009G154400	SAUR1
Potri.009G154400	Potri.003G184100	0.186577496295816	undirected	Potri.009G154400	LOC7493238
Potri.009G154400	Potri.004G084400	0.0716918488656784	undirected	Potri.009G154400	GLIP1
Potri.009G154400	Potri.004G138800	0.100516211632835	undirected	Potri.009G154400	Potri.004G138800
Potri.009G154400	Potri.005G243200	0.0996195817755862	undirected	Potri.009G154400	Pt-SSTP.1
Potri.009G154400	Potri.006G007100	0.153046416423715	undirected	Potri.009G154400	HYR1
Potri.009G154400	Potri.006G007400	0.16521182505295	undirected	Potri.009G154400	LOC7463659
Potri.009G154400	Potri.006G007500	0.166226218940518	undirected	Potri.009G154400	Potri.006G007500
Potri.009G154400	Potri.006G090100	0.151201066248501	undirected	Potri.009G154400	Potri.006G090100
Potri.009G154400	Potri.007G056300	0.0812986676283107	undirected	Potri.009G154400	LOC18101098
Potri.009G154400	Potri.007G107600	0.0644508533608272	undirected	Potri.009G154400	LOC7486095
Potri.009G154400	Potri.007G147000	0.0412625954262428	undirected	Potri.009G154400	LOC7479833
Potri.009G154400	Potri.008G017700	0.0885246287487484	undirected	Potri.009G154400	Potri.008G017700
Potri.009G154400	Potri.009G154100	0.162302920275508	undirected	Potri.009G154400	WAK2
Potri.009G154400	Potri.009G154200	0.168607313083518	undirected	Potri.009G154400	GLP9
Potri.009G154400	Potri.010G218300	0.0204477945165833	undirected	Potri.009G154400	LOC7489634
Potri.009G154400	Potri.011G020900	0.0348023683099543	undirected	Potri.009G154400	ACO7
Potri.009G154400	Potri.014G123500	0.0724252055147697	undirected	Potri.009G154400	LOC7495227
Potri.009G154400	Potri.015G023800	0.116959648323846	undirected	Potri.009G154400	Pt-ATMRP14.3
Potri.009G154400	Potri.016G022100	0.0830283080703883	undirected	Potri.009G154400	AtUGT85A3,UGT85A3
Potri.009G154400	Potri.016G023300	0.0919031893482949	undirected	Potri.009G154400	CADL3
Potri.009G154400	Potri.016G096300	0.138464183136965	undirected	Potri.009G154400	LOC18106263
Potri.009G154400	Potri.018G033700	0.147206426815238	undirected	Potri.009G154400	TIFY8
Potri.009G154400	Potri.019G069200	0.0898200148197001	undirected	Potri.009G154400	LOC112325600
Potri.009G154400	Potri.019G075800	0.0569021796069273	undirected	Potri.009G154400	Potri.019G075800
Potri.009G154400	Potri.T149600	0.0937127542384235	undirected	Potri.009G154400	ATCAD1,CAD1
Potri.009G154400	Potri.001G159200	0.0736518748768849	undirected	Potri.009G154400	LOC18094636
Potri.009G154400	Potri.001G303200	0.0789566181927133	undirected	Potri.009G154400	UGT73B5
Potri.009G154400	Potri.002G236500	0.024646265107414	undirected	Potri.009G154400	IAGLU
Potri.009G154400	Potri.004G191000	0.110772323282784	undirected	Potri.009G154400	LOC18098014
Potri.009G154400	Potri.006G001300	0.037523681750783	undirected	Potri.009G154400	Potri.006G001300
Potri.009G154400	Potri.014G020600	0.0492445315173995	undirected	Potri.009G154400	CYP81D8
Potri.009G154400	Potri.018G030200	0.12285728085537	undirected	Potri.009G154400	LOC7459016
Potri.010G192100	Potri.014G020500	0.258247296640933	undirected	Pt-WOX5.2	Pt-IFS1.50
Potri.010G192100	Potri.016G017200	0.219073334831179	undirected	Pt-WOX5.2	UGT71B1
Potri.010G192100	Potri.016G023200	0.25939701314335	undirected	Pt-WOX5.2	ATGSTU7,GST25,GSTU7
Potri.010G192100	Potri.016G053600	0.120956134426174	undirected	Pt-WOX5.2	LOC7468968
Potri.010G192100	Potri.018G146100	0.0913187679933016	undirected	Pt-WOX5.2	ATC4H,C4H,CYP73A5,REF3
Potri.010G192100	Potri.T149500	0.260659904255977	undirected	Pt-WOX5.2	ATGSTU7,GST25,GSTU7
Potri.010G192100	Potri.001G147200	0.0499678118332005	undirected	Pt-WOX5.2	AT-EXPR,ATEXLB1,ATEXPR1,ATHEXP BETA 3.1,EXLB1,EXPR
Potri.010G192100	Potri.001G266900	0.088907795899946	undirected	Pt-WOX5.2	Pt-FRD3.2
Potri.010G192100	Potri.001G437400	0.229387088608284	undirected	Pt-WOX5.2	ATGSTU19,GST8,GSTU19
Potri.010G192100	Potri.005G062700	0.0565954754963112	undirected	Pt-WOX5.2	RLM3
Potri.010G192100	Potri.008G099100	0.130595060850001	undirected	Pt-WOX5.2	Pt-ACT11.13
Potri.010G192100	Potri.013G101100	0.0952366979241292	undirected	Pt-WOX5.2	LOC18104335
Potri.010G192100	Potri.014G146000	0.217657402193805	undirected	Pt-WOX5.2	IAGLU
Potri.010G192100	Potri.011G001600	0.069548023719066	undirected	Pt-WOX5.2	LOC18111270
Potri.010G192100	Potri.015G000500	0.147398590353362	undirected	Pt-WOX5.2	LSU2
Potri.010G192100	Potri.019G056000	0.0253209720440525	undirected	Pt-WOX5.2	Potri.019G056000
Potri.010G192100	Potri.009G154600	0.0678164005646262	undirected	Pt-WOX5.2	WAK5
Potri.010G192100	Potri.016G052500	0.0611531988341968	undirected	Pt-WOX5.2	IAGLU
Potri.010G192100	Potri.001G437200	0.10406292294359	undirected	Pt-WOX5.2	ATGSTU19,GST8,GSTU19
Potri.010G192100	Potri.007G034700	0.0203307693922007	undirected	Pt-WOX5.2	Potri.007G034700
Potri.010G192100	Potri.003G059800	0.0297805503261357	undirected	Pt-WOX5.2	LOC7478370
Potri.010G192100	Potri.006G007200	0.267989801535469	undirected	Pt-WOX5.2	Potri.006G007200
Potri.010G192100	Potri.006G199100	0.269653034814004	undirected	Pt-WOX5.2	CADL8
Potri.010G192100	Potri.008G202200	0.0254672737476886	undirected	Pt-WOX5.2	ATIPT5,IPT5
Potri.010G192100	Potri.001G128100	0.102631788905658	undirected	Pt-WOX5.2	LOC18094040
Potri.010G192100	Potri.001G317800	0.173279563490385	undirected	Pt-WOX5.2	ATAVP3,AtVHP1;1,AVP-3,AVP1
Potri.010G192100	Potri.004G191100	0.149476158982763	undirected	Pt-WOX5.2	LOC18098017
Potri.010G192100	Potri.009G095200	0.169259489546844	undirected	Pt-WOX5.2	UGT84B1
Potri.010G192100	Potri.009G095500	0.167079729046316	undirected	Pt-WOX5.2	UGT84B2
Potri.010G192100	Potri.009G154500	0.086333709042414	undirected	Pt-WOX5.2	WAK2
Potri.010G192100	Potri.008G016900	0.0898798129822296	undirected	Pt-WOX5.2	LOC18101371
Potri.010G192100	Potri.001G303600	0.239372065302688	undirected	Pt-WOX5.2	UGT73B3
Potri.010G192100	Potri.001G437300	0.213341984326687	undirected	Pt-WOX5.2	ATGSTU22,GSTU22
Potri.010G192100	Potri.001G437500	0.209801321908167	undirected	Pt-WOX5.2	ATGSTU20,GSTU20
Potri.010G192100	Potri.002G236400	0.0323833845847457	undirected	Pt-WOX5.2	Pt-IAGLU.2
Potri.010G192100	Potri.003G050800	0.0345083210709394	undirected	Pt-WOX5.2	Potri.003G050800
Potri.010G192100	Potri.003G128100	0.0920103705485778	undirected	Pt-WOX5.2	2OGox5
Potri.010G192100	Potri.003G167400	0.158083987924353	undirected	Pt-WOX5.2	SAUR1
Potri.010G192100	Potri.003G184100	0.135731992502392	undirected	Pt-WOX5.2	LOC7493238
Potri.010G192100	Potri.004G084400	0.133685549138293	undirected	Pt-WOX5.2	GLIP1
Potri.010G192100	Potri.004G138800	0.139484535634465	undirected	Pt-WOX5.2	Potri.004G138800
Potri.010G192100	Potri.005G243200	0.0617628391282537	undirected	Pt-WOX5.2	Pt-SSTP.1
Potri.010G192100	Potri.006G007100	0.211664427864285	undirected	Pt-WOX5.2	HYR1
Potri.010G192100	Potri.006G007400	0.210202430332743	undirected	Pt-WOX5.2	LOC7463659
Potri.010G192100	Potri.006G007500	0.188300937422823	undirected	Pt-WOX5.2	Potri.006G007500
Potri.010G192100	Potri.006G090100	0.192791152565136	undirected	Pt-WOX5.2	Potri.006G090100
Potri.010G192100	Potri.007G056300	0.0823587497785135	undirected	Pt-WOX5.2	LOC18101098
Potri.010G192100	Potri.007G107600	0.133312786915803	undirected	Pt-WOX5.2	LOC7486095
Potri.010G192100	Potri.007G147000	0.0799696158667354	undirected	Pt-WOX5.2	LOC7479833
Potri.010G192100	Potri.008G017700	0.134472029419248	undirected	Pt-WOX5.2	Potri.008G017700
Potri.010G192100	Potri.009G154100	0.0795498361015129	undirected	Pt-WOX5.2	WAK2
Potri.010G192100	Potri.009G154200	0.0773214447278246	undirected	Pt-WOX5.2	GLP9
Potri.010G192100	Potri.010G218300	0.0255727586138695	undirected	Pt-WOX5.2	LOC7489634
Potri.010G192100	Potri.011G020900	0.0440869953544785	undirected	Pt-WOX5.2	ACO7
Potri.010G192100	Potri.014G123500	0.0895395456896515	undirected	Pt-WOX5.2	LOC7495227
Potri.010G192100	Potri.015G023800	0.245455060729254	undirected	Pt-WOX5.2	Pt-ATMRP14.3
Potri.010G192100	Potri.016G022100	0.085529224809359	undirected	Pt-WOX5.2	AtUGT85A3,UGT85A3
Potri.010G192100	Potri.016G023300	0.238301276500829	undirected	Pt-WOX5.2	CADL3
Potri.010G192100	Potri.016G096300	0.118715110617812	undirected	Pt-WOX5.2	LOC18106263
Potri.010G192100	Potri.018G033700	0.0700681213134085	undirected	Pt-WOX5.2	TIFY8
Potri.010G192100	Potri.019G069200	0.118412874667283	undirected	Pt-WOX5.2	LOC112325600
Potri.010G192100	Potri.019G075800	0.0905577281004723	undirected	Pt-WOX5.2	Potri.019G075800
Potri.010G192100	Potri.T149600	0.239730195428045	undirected	Pt-WOX5.2	ATCAD1,CAD1
Potri.010G192100	Potri.001G159200	0.132533369570322	undirected	Pt-WOX5.2	LOC18094636
Potri.010G192100	Potri.001G303200	0.156708441430373	undirected	Pt-WOX5.2	UGT73B5
Potri.010G192100	Potri.002G236500	0.0353675802398546	undirected	Pt-WOX5.2	IAGLU
Potri.010G192100	Potri.004G191000	0.100703240994702	undirected	Pt-WOX5.2	LOC18098014
Potri.010G192100	Potri.006G001300	0.0298528229568785	undirected	Pt-WOX5.2	Potri.006G001300
Potri.010G192100	Potri.014G020600	0.102047078630961	undirected	Pt-WOX5.2	CYP81D8
Potri.010G192100	Potri.018G030200	0.0858464999609151	undirected	Pt-WOX5.2	LOC7459016
Potri.014G020500	Potri.016G017200	0.257358929935238	undirected	Pt-IFS1.50	UGT71B1
Potri.014G020500	Potri.016G023200	0.361437153994115	undirected	Pt-IFS1.50	ATGSTU7,GST25,GSTU7
Potri.014G020500	Potri.016G053600	0.155910906491912	undirected	Pt-IFS1.50	LOC7468968
Potri.014G020500	Potri.018G146100	0.120604261584293	undirected	Pt-IFS1.50	ATC4H,C4H,CYP73A5,REF3
Potri.014G020500	Potri.T149500	0.34869487120582	undirected	Pt-IFS1.50	ATGSTU7,GST25,GSTU7
Potri.014G020500	Potri.001G147200	0.118771613651452	undirected	Pt-IFS1.50	AT-EXPR,ATEXLB1,ATEXPR1,ATHEXP BETA 3.1,EXLB1,EXPR
Potri.014G020500	Potri.001G266900	0.097995372550532	undirected	Pt-IFS1.50	Pt-FRD3.2
Potri.014G020500	Potri.001G437400	0.318467014078237	undirected	Pt-IFS1.50	ATGSTU19,GST8,GSTU19
Potri.014G020500	Potri.005G062700	0.171036396004173	undirected	Pt-IFS1.50	RLM3
Potri.014G020500	Potri.008G099100	0.119095669469373	undirected	Pt-IFS1.50	Pt-ACT11.13
Potri.014G020500	Potri.013G101100	0.184872114422454	undirected	Pt-IFS1.50	LOC18104335
Potri.014G020500	Potri.014G146000	0.265335925339238	undirected	Pt-IFS1.50	IAGLU
Potri.014G020500	Potri.011G001600	0.0845699323709372	undirected	Pt-IFS1.50	LOC18111270
Potri.014G020500	Potri.015G000500	0.178378772745458	undirected	Pt-IFS1.50	LSU2
Potri.014G020500	Potri.019G056000	0.0876596096677895	undirected	Pt-IFS1.50	Potri.019G056000
Potri.014G020500	Potri.009G154600	0.0773440686489432	undirected	Pt-IFS1.50	WAK5
Potri.014G020500	Potri.016G052500	0.161670805030677	undirected	Pt-IFS1.50	IAGLU
Potri.014G020500	Potri.001G437200	0.163920157974492	undirected	Pt-IFS1.50	ATGSTU19,GST8,GSTU19
Potri.014G020500	Potri.007G034700	0.0987653614513768	undirected	Pt-IFS1.50	Potri.007G034700
Potri.014G020500	Potri.009G083000	0.0244270712326079	undirected	Pt-IFS1.50	LOC7490006
Potri.014G020500	Potri.003G059800	0.133966180706222	undirected	Pt-IFS1.50	LOC7478370
Potri.014G020500	Potri.006G007200	0.321088870203076	undirected	Pt-IFS1.50	Potri.006G007200
Potri.014G020500	Potri.006G199100	0.310221988860682	undirected	Pt-IFS1.50	CADL8
Potri.014G020500	Potri.008G202200	0.069493146998041	undirected	Pt-IFS1.50	ATIPT5,IPT5
Potri.014G020500	Potri.001G128100	0.139113738607577	undirected	Pt-IFS1.50	LOC18094040
Potri.014G020500	Potri.001G317800	0.216361181009318	undirected	Pt-IFS1.50	ATAVP3,AtVHP1;1,AVP-3,AVP1
Potri.014G020500	Potri.004G191100	0.207822629137852	undirected	Pt-IFS1.50	LOC18098017
Potri.014G020500	Potri.009G083100	0.0289116061944057	undirected	Pt-IFS1.50	Pt-PR1.4
Potri.014G020500	Potri.009G095200	0.225957336459775	undirected	Pt-IFS1.50	UGT84B1
Potri.014G020500	Potri.009G095500	0.229203429489732	undirected	Pt-IFS1.50	UGT84B2
Potri.014G020500	Potri.009G154500	0.195323223479182	undirected	Pt-IFS1.50	WAK2
Potri.014G020500	Potri.008G016900	0.154878799602103	undirected	Pt-IFS1.50	LOC18101371
Potri.014G020500	Potri.001G303600	0.411336319711402	undirected	Pt-IFS1.50	UGT73B3
Potri.014G020500	Potri.001G437300	0.318037760012167	undirected	Pt-IFS1.50	ATGSTU22,GSTU22
Potri.014G020500	Potri.001G437500	0.297041103298053	undirected	Pt-IFS1.50	ATGSTU20,GSTU20
Potri.014G020500	Potri.002G236400	0.12980840540871	undirected	Pt-IFS1.50	Pt-IAGLU.2
Potri.014G020500	Potri.003G050800	0.137737840380936	undirected	Pt-IFS1.50	Potri.003G050800
Potri.014G020500	Potri.003G128100	0.113495586298861	undirected	Pt-IFS1.50	2OGox5
Potri.014G020500	Potri.003G167400	0.201845655020409	undirected	Pt-IFS1.50	SAUR1
Potri.014G020500	Potri.003G184100	0.200200259629265	undirected	Pt-IFS1.50	LOC7493238
Potri.014G020500	Potri.004G084400	0.317827323410775	undirected	Pt-IFS1.50	GLIP1
Potri.014G020500	Potri.004G138800	0.14495826361895	undirected	Pt-IFS1.50	Potri.004G138800
Potri.014G020500	Potri.005G243200	0.0833030198670665	undirected	Pt-IFS1.50	Pt-SSTP.1
Potri.014G020500	Potri.006G007100	0.269469435988378	undirected	Pt-IFS1.50	HYR1
Potri.014G020500	Potri.006G007400	0.276273832113317	undirected	Pt-IFS1.50	LOC7463659
Potri.014G020500	Potri.006G007500	0.259957245628098	undirected	Pt-IFS1.50	Potri.006G007500
Potri.014G020500	Potri.006G090100	0.251802008868655	undirected	Pt-IFS1.50	Potri.006G090100
Potri.014G020500	Potri.007G056300	0.106605413439123	undirected	Pt-IFS1.50	LOC18101098
Potri.014G020500	Potri.007G107600	0.137292088972239	undirected	Pt-IFS1.50	LOC7486095
Potri.014G020500	Potri.007G147000	0.137556487820768	undirected	Pt-IFS1.50	LOC7479833
Potri.014G020500	Potri.008G017700	0.149637888592838	undirected	Pt-IFS1.50	Potri.008G017700
Potri.014G020500	Potri.009G154100	0.225680375838458	undirected	Pt-IFS1.50	WAK2
Potri.014G020500	Potri.009G154200	0.23319320316425	undirected	Pt-IFS1.50	GLP9
Potri.014G020500	Potri.010G218300	0.0496253076369739	undirected	Pt-IFS1.50	LOC7489634
Potri.014G020500	Potri.011G020900	0.0676623607905826	undirected	Pt-IFS1.50	ACO7
Potri.014G020500	Potri.014G123500	0.111866578624788	undirected	Pt-IFS1.50	LOC7495227
Potri.014G020500	Potri.015G023800	0.274190903274751	undirected	Pt-IFS1.50	Pt-ATMRP14.3
Potri.014G020500	Potri.016G022100	0.0969491896814876	undirected	Pt-IFS1.50	AtUGT85A3,UGT85A3
Potri.014G020500	Potri.016G023300	0.398781068632899	undirected	Pt-IFS1.50	CADL3
Potri.014G020500	Potri.016G096300	0.1651745382903	undirected	Pt-IFS1.50	LOC18106263
Potri.014G020500	Potri.018G033700	0.112585395306478	undirected	Pt-IFS1.50	TIFY8
Potri.014G020500	Potri.019G069200	0.138382059202368	undirected	Pt-IFS1.50	LOC112325600
Potri.014G020500	Potri.019G075800	0.150400029832739	undirected	Pt-IFS1.50	Potri.019G075800
Potri.014G020500	Potri.T149600	0.392598322956016	undirected	Pt-IFS1.50	ATCAD1,CAD1
Potri.014G020500	Potri.001G159200	0.181321310002245	undirected	Pt-IFS1.50	LOC18094636
Potri.014G020500	Potri.001G303200	0.302202527874549	undirected	Pt-IFS1.50	UGT73B5
Potri.014G020500	Potri.002G236500	0.202558726212481	undirected	Pt-IFS1.50	IAGLU
Potri.014G020500	Potri.004G191000	0.154330815967556	undirected	Pt-IFS1.50	LOC18098014
Potri.014G020500	Potri.006G001300	0.129180505875324	undirected	Pt-IFS1.50	Potri.006G001300
Potri.014G020500	Potri.014G020600	0.263113149657099	undirected	Pt-IFS1.50	CYP81D8
Potri.014G020500	Potri.018G030200	0.133948636398289	undirected	Pt-IFS1.50	LOC7459016
Potri.016G017200	Potri.016G023200	0.288262059401187	undirected	UGT71B1	ATGSTU7,GST25,GSTU7
Potri.016G017200	Potri.016G053600	0.128127602836377	undirected	UGT71B1	LOC7468968
Potri.016G017200	Potri.018G146100	0.113713453944581	undirected	UGT71B1	ATC4H,C4H,CYP73A5,REF3
Potri.016G017200	Potri.T149500	0.282124021681143	undirected	UGT71B1	ATGSTU7,GST25,GSTU7
Potri.016G017200	Potri.001G147200	0.123790386199491	undirected	UGT71B1	AT-EXPR,ATEXLB1,ATEXPR1,ATHEXP BETA 3.1,EXLB1,EXPR
Potri.016G017200	Potri.001G266900	0.128996303504191	undirected	UGT71B1	Pt-FRD3.2
Potri.016G017200	Potri.001G437400	0.265151876957961	undirected	UGT71B1	ATGSTU19,GST8,GSTU19
Potri.016G017200	Potri.005G062700	0.160087389473855	undirected	UGT71B1	RLM3
Potri.016G017200	Potri.008G099100	0.159225036898639	undirected	UGT71B1	Pt-ACT11.13
Potri.016G017200	Potri.013G101100	0.189879290638909	undirected	UGT71B1	LOC18104335
Potri.016G017200	Potri.014G146000	0.221468112583005	undirected	UGT71B1	IAGLU
Potri.016G017200	Potri.011G001600	0.0906941681698071	undirected	UGT71B1	LOC18111270
Potri.016G017200	Potri.015G000500	0.172135734323253	undirected	UGT71B1	LSU2
Potri.016G017200	Potri.019G056000	0.0811634367049233	undirected	UGT71B1	Potri.019G056000
Potri.016G017200	Potri.009G154600	0.103807637440494	undirected	UGT71B1	WAK5
Potri.016G017200	Potri.016G052500	0.130217211502839	undirected	UGT71B1	IAGLU
Potri.016G017200	Potri.001G437200	0.165186606317295	undirected	UGT71B1	ATGSTU19,GST8,GSTU19
Potri.016G017200	Potri.007G034700	0.0947651842201536	undirected	UGT71B1	Potri.007G034700
Potri.016G017200	Potri.009G083000	0.0272062065804343	undirected	UGT71B1	LOC7490006
Potri.016G017200	Potri.003G059800	0.132799995297245	undirected	UGT71B1	LOC7478370
Potri.016G017200	Potri.006G007200	0.198616176676451	undirected	UGT71B1	Potri.006G007200
Potri.016G017200	Potri.006G199100	0.196790409764552	undirected	UGT71B1	CADL8
Potri.016G017200	Potri.008G202200	0.0842450412798984	undirected	UGT71B1	ATIPT5,IPT5
Potri.016G017200	Potri.001G128100	0.111406426740014	undirected	UGT71B1	LOC18094040
Potri.016G017200	Potri.001G317800	0.197887591230331	undirected	UGT71B1	ATAVP3,AtVHP1;1,AVP-3,AVP1
Potri.016G017200	Potri.004G191100	0.144013049546359	undirected	UGT71B1	LOC18098017
Potri.016G017200	Potri.009G083100	0.0336840313208531	undirected	UGT71B1	Pt-PR1.4
Potri.016G017200	Potri.009G095200	0.146508033996173	undirected	UGT71B1	UGT84B1
Potri.016G017200	Potri.009G095500	0.166309577282786	undirected	UGT71B1	UGT84B2
Potri.016G017200	Potri.009G154500	0.179980478104955	undirected	UGT71B1	WAK2
Potri.016G017200	Potri.008G016900	0.160866921823788	undirected	UGT71B1	LOC18101371
Potri.016G017200	Potri.001G303600	0.306148807186073	undirected	UGT71B1	UGT73B3
Potri.016G017200	Potri.001G437300	0.264367472650848	undirected	UGT71B1	ATGSTU22,GSTU22
Potri.016G017200	Potri.001G437500	0.25281437507277	undirected	UGT71B1	ATGSTU20,GSTU20
Potri.016G017200	Potri.002G236400	0.115098833147347	undirected	UGT71B1	Pt-IAGLU.2
Potri.016G017200	Potri.003G050800	0.144426713716392	undirected	UGT71B1	Potri.003G050800
Potri.016G017200	Potri.003G128100	0.10992394316584	undirected	UGT71B1	2OGox5
Potri.016G017200	Potri.003G167400	0.174549588443845	undirected	UGT71B1	SAUR1
Potri.016G017200	Potri.003G184100	0.210444947011806	undirected	UGT71B1	LOC7493238
Potri.016G017200	Potri.004G084400	0.269224752865618	undirected	UGT71B1	GLIP1
Potri.016G017200	Potri.004G138800	0.146749536912459	undirected	UGT71B1	Potri.004G138800
Potri.016G017200	Potri.005G243200	0.104880941577596	undirected	UGT71B1	Pt-SSTP.1
Potri.016G017200	Potri.006G007100	0.201147982839979	undirected	UGT71B1	HYR1
Potri.016G017200	Potri.006G007400	0.210798294276871	undirected	UGT71B1	LOC7463659
Potri.016G017200	Potri.006G007500	0.213413898656044	undirected	UGT71B1	Potri.006G007500
Potri.016G017200	Potri.006G090100	0.180028973478484	undirected	UGT71B1	Potri.006G090100
Potri.016G017200	Potri.007G056300	0.0989987547066065	undirected	UGT71B1	LOC18101098
Potri.016G017200	Potri.007G107600	0.163598101763075	undirected	UGT71B1	LOC7486095
Potri.016G017200	Potri.007G147000	0.158740316513991	undirected	UGT71B1	LOC7479833
Potri.016G017200	Potri.008G017700	0.124652753721147	undirected	UGT71B1	Potri.008G017700
Potri.016G017200	Potri.009G154100	0.198332125046817	undirected	UGT71B1	WAK2
Potri.016G017200	Potri.009G154200	0.200380836717756	undirected	UGT71B1	GLP9
Potri.016G017200	Potri.010G218300	0.0765058613241797	undirected	UGT71B1	LOC7489634
Potri.016G017200	Potri.011G020900	0.101349734928362	undirected	UGT71B1	ACO7
Potri.016G017200	Potri.014G123500	0.106494896557085	undirected	UGT71B1	LOC7495227
Potri.016G017200	Potri.015G023800	0.229707063765446	undirected	UGT71B1	Pt-ATMRP14.3
Potri.016G017200	Potri.016G022100	0.0891282538381398	undirected	UGT71B1	AtUGT85A3,UGT85A3
Potri.016G017200	Potri.016G023300	0.301751498640258	undirected	UGT71B1	CADL3
Potri.016G017200	Potri.016G096300	0.152355831544319	undirected	UGT71B1	LOC18106263
Potri.016G017200	Potri.018G033700	0.13400043674223	undirected	UGT71B1	TIFY8
Potri.016G017200	Potri.019G069200	0.126960795987157	undirected	UGT71B1	LOC112325600
Potri.016G017200	Potri.019G075800	0.164964131839	undirected	UGT71B1	Potri.019G075800
Potri.016G017200	Potri.T149600	0.29973479260719	undirected	UGT71B1	ATCAD1,CAD1
Potri.016G017200	Potri.001G159200	0.177453277164673	undirected	UGT71B1	LOC18094636
Potri.016G017200	Potri.001G303200	0.257427812802706	undirected	UGT71B1	UGT73B5
Potri.016G017200	Potri.002G236500	0.156982501192733	undirected	UGT71B1	IAGLU
Potri.016G017200	Potri.004G191000	0.10091321502395	undirected	UGT71B1	LOC18098014
Potri.016G017200	Potri.006G001300	0.111859955491708	undirected	UGT71B1	Potri.006G001300
Potri.016G017200	Potri.014G020600	0.223229147675474	undirected	UGT71B1	CYP81D8
Potri.016G017200	Potri.018G030200	0.129721076858271	undirected	UGT71B1	LOC7459016
Potri.016G023200	Potri.016G053600	0.167254532522538	undirected	ATGSTU7,GST25,GSTU7	LOC7468968
Potri.016G023200	Potri.018G146100	0.142507161697983	undirected	ATGSTU7,GST25,GSTU7	ATC4H,C4H,CYP73A5,REF3
Potri.016G023200	Potri.T149500	0.376301858564375	undirected	ATGSTU7,GST25,GSTU7	ATGSTU7,GST25,GSTU7
Potri.016G023200	Potri.001G147200	0.116346798590639	undirected	ATGSTU7,GST25,GSTU7	AT-EXPR,ATEXLB1,ATEXPR1,ATHEXP BETA 3.1,EXLB1,EXPR
Potri.016G023200	Potri.001G266900	0.0911873251613215	undirected	ATGSTU7,GST25,GSTU7	Pt-FRD3.2
Potri.016G023200	Potri.001G437400	0.344210113699855	undirected	ATGSTU7,GST25,GSTU7	ATGSTU19,GST8,GSTU19
Potri.016G023200	Potri.005G062700	0.17905494314308	undirected	ATGSTU7,GST25,GSTU7	RLM3
Potri.016G023200	Potri.008G099100	0.12703414703756	undirected	ATGSTU7,GST25,GSTU7	Pt-ACT11.13
Potri.016G023200	Potri.013G101100	0.183587616216547	undirected	ATGSTU7,GST25,GSTU7	LOC18104335
Potri.016G023200	Potri.014G146000	0.323763182148062	undirected	ATGSTU7,GST25,GSTU7	IAGLU
Potri.016G023200	Potri.011G001600	0.0822152235424378	undirected	ATGSTU7,GST25,GSTU7	LOC18111270
Potri.016G023200	Potri.015G000500	0.198050668032046	undirected	ATGSTU7,GST25,GSTU7	LSU2
Potri.016G023200	Potri.019G056000	0.0750057947038104	undirected	ATGSTU7,GST25,GSTU7	Potri.019G056000
Potri.016G023200	Potri.009G154600	0.0788380289414072	undirected	ATGSTU7,GST25,GSTU7	WAK5
Potri.016G023200	Potri.016G052500	0.165340532823372	undirected	ATGSTU7,GST25,GSTU7	IAGLU
Potri.016G023200	Potri.001G437200	0.153405027377195	undirected	ATGSTU7,GST25,GSTU7	ATGSTU19,GST8,GSTU19
Potri.016G023200	Potri.007G034700	0.097962694365529	undirected	ATGSTU7,GST25,GSTU7	Potri.007G034700
Potri.016G023200	Potri.009G083000	0.0277578578747467	undirected	ATGSTU7,GST25,GSTU7	LOC7490006
Potri.016G023200	Potri.003G059800	0.132538678674772	undirected	ATGSTU7,GST25,GSTU7	LOC7478370
Potri.016G023200	Potri.006G007200	0.369562356581401	undirected	ATGSTU7,GST25,GSTU7	Potri.006G007200
Potri.016G023200	Potri.006G199100	0.368458708850864	undirected	ATGSTU7,GST25,GSTU7	CADL8
Potri.016G023200	Potri.008G202200	0.0581771157751273	undirected	ATGSTU7,GST25,GSTU7	ATIPT5,IPT5
Potri.016G023200	Potri.001G128100	0.150781212658749	undirected	ATGSTU7,GST25,GSTU7	LOC18094040
Potri.016G023200	Potri.001G317800	0.261973435614595	undirected	ATGSTU7,GST25,GSTU7	ATAVP3,AtVHP1;1,AVP-3,AVP1
Potri.016G023200	Potri.004G191100	0.240440246010458	undirected	ATGSTU7,GST25,GSTU7	LOC18098017
Potri.016G023200	Potri.009G083100	0.0318386999484753	undirected	ATGSTU7,GST25,GSTU7	Pt-PR1.4
Potri.016G023200	Potri.009G095200	0.260194929042664	undirected	ATGSTU7,GST25,GSTU7	UGT84B1
Potri.016G023200	Potri.009G095500	0.255885439640308	undirected	ATGSTU7,GST25,GSTU7	UGT84B2
Potri.016G023200	Potri.009G154500	0.184311864903372	undirected	ATGSTU7,GST25,GSTU7	WAK2
Potri.016G023200	Potri.008G016900	0.142654667014245	undirected	ATGSTU7,GST25,GSTU7	LOC18101371
Potri.016G023200	Potri.001G303600	0.431062651537235	undirected	ATGSTU7,GST25,GSTU7	UGT73B3
Potri.016G023200	Potri.001G437300	0.320693899568079	undirected	ATGSTU7,GST25,GSTU7	ATGSTU22,GSTU22
Potri.016G023200	Potri.001G437500	0.316015589433817	undirected	ATGSTU7,GST25,GSTU7	ATGSTU20,GSTU20
Potri.016G023200	Potri.002G236400	0.12459288520156	undirected	ATGSTU7,GST25,GSTU7	Pt-IAGLU.2
Potri.016G023200	Potri.003G050800	0.14291285841384	undirected	ATGSTU7,GST25,GSTU7	Potri.003G050800
Potri.016G023200	Potri.003G128100	0.1137926242918	undirected	ATGSTU7,GST25,GSTU7	2OGox5
Potri.016G023200	Potri.003G167400	0.208780998533391	undirected	ATGSTU7,GST25,GSTU7	SAUR1
Potri.016G023200	Potri.003G184100	0.194161773844407	undirected	ATGSTU7,GST25,GSTU7	LOC7493238
Potri.016G023200	Potri.004G084400	0.326923726201561	undirected	ATGSTU7,GST25,GSTU7	GLIP1
Potri.016G023200	Potri.004G138800	0.162433998939779	undirected	ATGSTU7,GST25,GSTU7	Potri.004G138800
Potri.016G023200	Potri.005G243200	0.0755745357706486	undirected	ATGSTU7,GST25,GSTU7	Pt-SSTP.1
Potri.016G023200	Potri.006G007100	0.29447184593741	undirected	ATGSTU7,GST25,GSTU7	HYR1
Potri.016G023200	Potri.006G007400	0.30174983406879	undirected	ATGSTU7,GST25,GSTU7	LOC7463659
Potri.016G023200	Potri.006G007500	0.276958053911165	undirected	ATGSTU7,GST25,GSTU7	Potri.006G007500
Potri.016G023200	Potri.006G090100	0.280415349427904	undirected	ATGSTU7,GST25,GSTU7	Potri.006G090100
Potri.016G023200	Potri.007G056300	0.113279545011043	undirected	ATGSTU7,GST25,GSTU7	LOC18101098
Potri.016G023200	Potri.007G107600	0.143607209779302	undirected	ATGSTU7,GST25,GSTU7	LOC7486095
Potri.016G023200	Potri.007G147000	0.138905692547227	undirected	ATGSTU7,GST25,GSTU7	LOC7479833
Potri.016G023200	Potri.008G017700	0.158924275942453	undirected	ATGSTU7,GST25,GSTU7	Potri.008G017700
Potri.016G023200	Potri.009G154100	0.216635440306142	undirected	ATGSTU7,GST25,GSTU7	WAK2
Potri.016G023200	Potri.009G154200	0.225305951970935	undirected	ATGSTU7,GST25,GSTU7	GLP9
Potri.016G023200	Potri.010G218300	0.0506512309888874	undirected	ATGSTU7,GST25,GSTU7	LOC7489634
Potri.016G023200	Potri.011G020900	0.0605593990527005	undirected	ATGSTU7,GST25,GSTU7	ACO7
Potri.016G023200	Potri.014G123500	0.120300784408745	undirected	ATGSTU7,GST25,GSTU7	LOC7495227
Potri.016G023200	Potri.015G023800	0.325815326342905	undirected	ATGSTU7,GST25,GSTU7	Pt-ATMRP14.3
Potri.016G023200	Potri.016G022100	0.0998052372307611	undirected	ATGSTU7,GST25,GSTU7	AtUGT85A3,UGT85A3
Potri.016G023200	Potri.016G023300	0.415073534083735	undirected	ATGSTU7,GST25,GSTU7	CADL3
Potri.016G023200	Potri.016G096300	0.166025935145563	undirected	ATGSTU7,GST25,GSTU7	LOC18106263
Potri.016G023200	Potri.018G033700	0.100802728972784	undirected	ATGSTU7,GST25,GSTU7	TIFY8
Potri.016G023200	Potri.019G069200	0.152110353198458	undirected	ATGSTU7,GST25,GSTU7	LOC112325600
Potri.016G023200	Potri.019G075800	0.139936896682519	undirected	ATGSTU7,GST25,GSTU7	Potri.019G075800
Potri.016G023200	Potri.T149600	0.407230864989872	undirected	ATGSTU7,GST25,GSTU7	ATCAD1,CAD1
Potri.016G023200	Potri.001G159200	0.203747281927749	undirected	ATGSTU7,GST25,GSTU7	LOC18094636
Potri.016G023200	Potri.001G303200	0.299638865459132	undirected	ATGSTU7,GST25,GSTU7	UGT73B5
Potri.016G023200	Potri.002G236500	0.20113350711428	undirected	ATGSTU7,GST25,GSTU7	IAGLU
Potri.016G023200	Potri.004G191000	0.1675913610609	undirected	ATGSTU7,GST25,GSTU7	LOC18098014
Potri.016G023200	Potri.006G001300	0.126531551327298	undirected	ATGSTU7,GST25,GSTU7	Potri.006G001300
Potri.016G023200	Potri.014G020600	0.250566173550188	undirected	ATGSTU7,GST25,GSTU7	CYP81D8
Potri.016G023200	Potri.018G030200	0.133747887595707	undirected	ATGSTU7,GST25,GSTU7	LOC7459016
Potri.016G053600	Potri.018G146100	0.0642625321139275	undirected	LOC7468968	ATC4H,C4H,CYP73A5,REF3
Potri.016G053600	Potri.T149500	0.164337104004555	undirected	LOC7468968	ATGSTU7,GST25,GSTU7
Potri.016G053600	Potri.001G147200	0.0716610350481969	undirected	LOC7468968	AT-EXPR,ATEXLB1,ATEXPR1,ATHEXP BETA 3.1,EXLB1,EXPR
Potri.016G053600	Potri.001G266900	0.0832543232966707	undirected	LOC7468968	Pt-FRD3.2
Potri.016G053600	Potri.001G437400	0.162886052049186	undirected	LOC7468968	ATGSTU19,GST8,GSTU19
Potri.016G053600	Potri.005G062700	0.0782157664087199	undirected	LOC7468968	RLM3
Potri.016G053600	Potri.008G099100	0.086868326737161	undirected	LOC7468968	Pt-ACT11.13
Potri.016G053600	Potri.013G101100	0.10231763230203	undirected	LOC7468968	LOC18104335
Potri.016G053600	Potri.014G146000	0.130379656684508	undirected	LOC7468968	IAGLU
Potri.016G053600	Potri.011G001600	0.0705140053634021	undirected	LOC7468968	LOC18111270
Potri.016G053600	Potri.015G000500	0.103152562080578	undirected	LOC7468968	LSU2
Potri.016G053600	Potri.019G056000	0.0566675537049005	undirected	LOC7468968	Potri.019G056000
Potri.016G053600	Potri.009G154600	0.0720366690868815	undirected	LOC7468968	WAK5
Potri.016G053600	Potri.016G052500	0.0709614261336023	undirected	LOC7468968	IAGLU
Potri.016G053600	Potri.001G437200	0.128444077633345	undirected	LOC7468968	ATGSTU19,GST8,GSTU19
Potri.016G053600	Potri.007G034700	0.0487541492183069	undirected	LOC7468968	Potri.007G034700
Potri.016G053600	Potri.003G059800	0.0730247898182664	undirected	LOC7468968	LOC7478370
Potri.016G053600	Potri.006G007200	0.14578317044617	undirected	LOC7468968	Potri.006G007200
Potri.016G053600	Potri.006G199100	0.121456276474249	undirected	LOC7468968	CADL8
Potri.016G053600	Potri.008G202200	0.0689322696966778	undirected	LOC7468968	ATIPT5,IPT5
Potri.016G053600	Potri.001G128100	0.079858364946189	undirected	LOC7468968	LOC18094040
Potri.016G053600	Potri.001G317800	0.11930448198004	undirected	LOC7468968	ATAVP3,AtVHP1;1,AVP-3,AVP1
Potri.016G053600	Potri.004G191100	0.0883933417468643	undirected	LOC7468968	LOC18098017
Potri.016G053600	Potri.009G095200	0.104981655090362	undirected	LOC7468968	UGT84B1
Potri.016G053600	Potri.009G095500	0.121692322602969	undirected	LOC7468968	UGT84B2
Potri.016G053600	Potri.009G154500	0.108992319864442	undirected	LOC7468968	WAK2
Potri.016G053600	Potri.008G016900	0.112711968922001	undirected	LOC7468968	LOC18101371
Potri.016G053600	Potri.001G303600	0.17314051487792	undirected	LOC7468968	UGT73B3
Potri.016G053600	Potri.001G437300	0.165109103172555	undirected	LOC7468968	ATGSTU22,GSTU22
Potri.016G053600	Potri.001G437500	0.158733607194437	undirected	LOC7468968	ATGSTU20,GSTU20
Potri.016G053600	Potri.002G236400	0.0878221980379061	undirected	LOC7468968	Pt-IAGLU.2
Potri.016G053600	Potri.003G050800	0.0703855852619847	undirected	LOC7468968	Potri.003G050800
Potri.016G053600	Potri.003G128100	0.0880651375049525	undirected	LOC7468968	2OGox5
Potri.016G053600	Potri.003G167400	0.152896490446642	undirected	LOC7468968	SAUR1
Potri.016G053600	Potri.003G184100	0.176671037263052	undirected	LOC7468968	LOC7493238
Potri.016G053600	Potri.004G084400	0.143174214311049	undirected	LOC7468968	GLIP1
Potri.016G053600	Potri.004G138800	0.0851106359642499	undirected	LOC7468968	Potri.004G138800
Potri.016G053600	Potri.005G243200	0.0837911866123199	undirected	LOC7468968	Pt-SSTP.1
Potri.016G053600	Potri.006G007100	0.154574956049669	undirected	LOC7468968	HYR1
Potri.016G053600	Potri.006G007400	0.163118329504235	undirected	LOC7468968	LOC7463659
Potri.016G053600	Potri.006G007500	0.168987963923806	undirected	LOC7468968	Potri.006G007500
Potri.016G053600	Potri.006G090100	0.127553788024349	undirected	LOC7468968	Potri.006G090100
Potri.016G053600	Potri.007G056300	0.061174665076179	undirected	LOC7468968	LOC18101098
Potri.016G053600	Potri.007G107600	0.0838958420132795	undirected	LOC7468968	LOC7486095
Potri.016G053600	Potri.007G147000	0.0769768372747405	undirected	LOC7468968	LOC7479833
Potri.016G053600	Potri.008G017700	0.0964405832687999	undirected	LOC7468968	Potri.008G017700
Potri.016G053600	Potri.009G154100	0.117805743471132	undirected	LOC7468968	WAK2
Potri.016G053600	Potri.009G154200	0.117654129931287	undirected	LOC7468968	GLP9
Potri.016G053600	Potri.010G218300	0.0313648201442671	undirected	LOC7468968	LOC7489634
Potri.016G053600	Potri.011G020900	0.0610502546043638	undirected	LOC7468968	ACO7
Potri.016G053600	Potri.014G123500	0.0653850301723674	undirected	LOC7468968	LOC7495227
Potri.016G053600	Potri.015G023800	0.146522848619944	undirected	LOC7468968	Pt-ATMRP14.3
Potri.016G053600	Potri.016G022100	0.0669583977247354	undirected	LOC7468968	AtUGT85A3,UGT85A3
Potri.016G053600	Potri.016G023300	0.175822204370479	undirected	LOC7468968	CADL3
Potri.016G053600	Potri.016G096300	0.11647529468539	undirected	LOC7468968	LOC18106263
Potri.016G053600	Potri.018G033700	0.109096908096586	undirected	LOC7468968	TIFY8
Potri.016G053600	Potri.019G069200	0.0837339733979137	undirected	LOC7468968	LOC112325600
Potri.016G053600	Potri.019G075800	0.113614772132469	undirected	LOC7468968	Potri.019G075800
Potri.016G053600	Potri.T149600	0.175804380987013	undirected	LOC7468968	ATCAD1,CAD1
Potri.016G053600	Potri.001G159200	0.100390273312907	undirected	LOC7468968	LOC18094636
Potri.016G053600	Potri.001G303200	0.165367295265355	undirected	LOC7468968	UGT73B5
Potri.016G053600	Potri.002G236500	0.11315399607661	undirected	LOC7468968	IAGLU
Potri.016G053600	Potri.004G191000	0.0749004356676728	undirected	LOC7468968	LOC18098014
Potri.016G053600	Potri.006G001300	0.0655869854850977	undirected	LOC7468968	Potri.006G001300
Potri.016G053600	Potri.014G020600	0.155031362870491	undirected	LOC7468968	CYP81D8
Potri.016G053600	Potri.018G030200	0.0936648504779872	undirected	LOC7468968	LOC7459016
Potri.018G146100	Potri.T149500	0.139926977684756	undirected	ATC4H,C4H,CYP73A5,REF3	ATGSTU7,GST25,GSTU7
Potri.018G146100	Potri.001G147200	0.0645070686536711	undirected	ATC4H,C4H,CYP73A5,REF3	AT-EXPR,ATEXLB1,ATEXPR1,ATHEXP BETA 3.1,EXLB1,EXPR
Potri.018G146100	Potri.001G266900	0.0612663422691248	undirected	ATC4H,C4H,CYP73A5,REF3	Pt-FRD3.2
Potri.018G146100	Potri.001G437400	0.126240742309703	undirected	ATC4H,C4H,CYP73A5,REF3	ATGSTU19,GST8,GSTU19
Potri.018G146100	Potri.005G062700	0.0851511195363236	undirected	ATC4H,C4H,CYP73A5,REF3	RLM3
Potri.018G146100	Potri.008G099100	0.0636418975951788	undirected	ATC4H,C4H,CYP73A5,REF3	Pt-ACT11.13
Potri.018G146100	Potri.013G101100	0.0787907265164868	undirected	ATC4H,C4H,CYP73A5,REF3	LOC18104335
Potri.018G146100	Potri.014G146000	0.120029525445317	undirected	ATC4H,C4H,CYP73A5,REF3	IAGLU
Potri.018G146100	Potri.011G001600	0.0804083892083381	undirected	ATC4H,C4H,CYP73A5,REF3	LOC18111270
Potri.018G146100	Potri.015G000500	0.0991040061965143	undirected	ATC4H,C4H,CYP73A5,REF3	LSU2
Potri.018G146100	Potri.019G056000	0.0309594947074522	undirected	ATC4H,C4H,CYP73A5,REF3	Potri.019G056000
Potri.018G146100	Potri.009G154600	0.0491548999809817	undirected	ATC4H,C4H,CYP73A5,REF3	WAK5
Potri.018G146100	Potri.016G052500	0.106738282118245	undirected	ATC4H,C4H,CYP73A5,REF3	IAGLU
Potri.018G146100	Potri.001G437200	0.0545266540392757	undirected	ATC4H,C4H,CYP73A5,REF3	ATGSTU19,GST8,GSTU19
Potri.018G146100	Potri.007G034700	0.0913774232971006	undirected	ATC4H,C4H,CYP73A5,REF3	Potri.007G034700
Potri.018G146100	Potri.003G059800	0.0856442227875112	undirected	ATC4H,C4H,CYP73A5,REF3	LOC7478370
Potri.018G146100	Potri.006G007200	0.149821072955855	undirected	ATC4H,C4H,CYP73A5,REF3	Potri.006G007200
Potri.018G146100	Potri.006G199100	0.147001792894405	undirected	ATC4H,C4H,CYP73A5,REF3	CADL8
Potri.018G146100	Potri.008G202200	0.0236451036549729	undirected	ATC4H,C4H,CYP73A5,REF3	ATIPT5,IPT5
Potri.018G146100	Potri.001G128100	0.11987458974589	undirected	ATC4H,C4H,CYP73A5,REF3	LOC18094040
Potri.018G146100	Potri.001G317800	0.110828294921192	undirected	ATC4H,C4H,CYP73A5,REF3	ATAVP3,AtVHP1;1,AVP-3,AVP1
Potri.018G146100	Potri.004G191100	0.117372410666577	undirected	ATC4H,C4H,CYP73A5,REF3	LOC18098017
Potri.018G146100	Potri.009G095200	0.128367765926153	undirected	ATC4H,C4H,CYP73A5,REF3	UGT84B1
Potri.018G146100	Potri.009G095500	0.145408953733395	undirected	ATC4H,C4H,CYP73A5,REF3	UGT84B2
Potri.018G146100	Potri.009G154500	0.0875404837071229	undirected	ATC4H,C4H,CYP73A5,REF3	WAK2
Potri.018G146100	Potri.008G016900	0.0482505638899254	undirected	ATC4H,C4H,CYP73A5,REF3	LOC18101371
Potri.018G146100	Potri.001G303600	0.148793318939551	undirected	ATC4H,C4H,CYP73A5,REF3	UGT73B3
Potri.018G146100	Potri.001G437300	0.121273981210314	undirected	ATC4H,C4H,CYP73A5,REF3	ATGSTU22,GSTU22
Potri.018G146100	Potri.001G437500	0.11658165700967	undirected	ATC4H,C4H,CYP73A5,REF3	ATGSTU20,GSTU20
Potri.018G146100	Potri.002G236400	0.0369586377342744	undirected	ATC4H,C4H,CYP73A5,REF3	Pt-IAGLU.2
Potri.018G146100	Potri.003G050800	0.0771944822285432	undirected	ATC4H,C4H,CYP73A5,REF3	Potri.003G050800
Potri.018G146100	Potri.003G128100	0.095832312243953	undirected	ATC4H,C4H,CYP73A5,REF3	2OGox5
Potri.018G146100	Potri.003G167400	0.106642975762681	undirected	ATC4H,C4H,CYP73A5,REF3	SAUR1
Potri.018G146100	Potri.003G184100	0.156260658231054	undirected	ATC4H,C4H,CYP73A5,REF3	LOC7493238
Potri.018G146100	Potri.004G084400	0.117858226243424	undirected	ATC4H,C4H,CYP73A5,REF3	GLIP1
Potri.018G146100	Potri.004G138800	0.0787267821160353	undirected	ATC4H,C4H,CYP73A5,REF3	Potri.004G138800
Potri.018G146100	Potri.005G243200	0.093963512028431	undirected	ATC4H,C4H,CYP73A5,REF3	Pt-SSTP.1
Potri.018G146100	Potri.006G007100	0.143692191237103	undirected	ATC4H,C4H,CYP73A5,REF3	HYR1
Potri.018G146100	Potri.006G007400	0.156318635834426	undirected	ATC4H,C4H,CYP73A5,REF3	LOC7463659
Potri.018G146100	Potri.006G007500	0.154747522225944	undirected	ATC4H,C4H,CYP73A5,REF3	Potri.006G007500
Potri.018G146100	Potri.006G090100	0.165748952934103	undirected	ATC4H,C4H,CYP73A5,REF3	Potri.006G090100
Potri.018G146100	Potri.007G056300	0.0801513020913481	undirected	ATC4H,C4H,CYP73A5,REF3	LOC18101098
Potri.018G146100	Potri.007G107600	0.0852658006284191	undirected	ATC4H,C4H,CYP73A5,REF3	LOC7486095
Potri.018G146100	Potri.007G147000	0.0778410950023879	undirected	ATC4H,C4H,CYP73A5,REF3	LOC7479833
Potri.018G146100	Potri.008G017700	0.0748409887470341	undirected	ATC4H,C4H,CYP73A5,REF3	Potri.008G017700
Potri.018G146100	Potri.009G154100	0.0813281595846651	undirected	ATC4H,C4H,CYP73A5,REF3	WAK2
Potri.018G146100	Potri.009G154200	0.0828795342744448	undirected	ATC4H,C4H,CYP73A5,REF3	GLP9
Potri.018G146100	Potri.010G218300	0.0343554885704084	undirected	ATC4H,C4H,CYP73A5,REF3	LOC7489634
Potri.018G146100	Potri.011G020900	0.0412163800675423	undirected	ATC4H,C4H,CYP73A5,REF3	ACO7
Potri.018G146100	Potri.014G123500	0.0837745099905525	undirected	ATC4H,C4H,CYP73A5,REF3	LOC7495227
Potri.018G146100	Potri.015G023800	0.101607588244777	undirected	ATC4H,C4H,CYP73A5,REF3	Pt-ATMRP14.3
Potri.018G146100	Potri.016G022100	0.0745563725193642	undirected	ATC4H,C4H,CYP73A5,REF3	AtUGT85A3,UGT85A3
Potri.018G146100	Potri.016G023300	0.145116071802649	undirected	ATC4H,C4H,CYP73A5,REF3	CADL3
Potri.018G146100	Potri.016G096300	0.152411283675398	undirected	ATC4H,C4H,CYP73A5,REF3	LOC18106263
Potri.018G146100	Potri.018G033700	0.152837859804896	undirected	ATC4H,C4H,CYP73A5,REF3	TIFY8
Potri.018G146100	Potri.019G069200	0.0794467431637374	undirected	ATC4H,C4H,CYP73A5,REF3	LOC112325600
Potri.018G146100	Potri.019G075800	0.068831235091397	undirected	ATC4H,C4H,CYP73A5,REF3	Potri.019G075800
Potri.018G146100	Potri.T149600	0.143468897463254	undirected	ATC4H,C4H,CYP73A5,REF3	ATCAD1,CAD1
Potri.018G146100	Potri.001G159200	0.110896666389994	undirected	ATC4H,C4H,CYP73A5,REF3	LOC18094636
Potri.018G146100	Potri.001G303200	0.107574372348569	undirected	ATC4H,C4H,CYP73A5,REF3	UGT73B5
Potri.018G146100	Potri.002G236500	0.0556112205155827	undirected	ATC4H,C4H,CYP73A5,REF3	IAGLU
Potri.018G146100	Potri.004G191000	0.122428549806506	undirected	ATC4H,C4H,CYP73A5,REF3	LOC18098014
Potri.018G146100	Potri.006G001300	0.0703662798623553	undirected	ATC4H,C4H,CYP73A5,REF3	Potri.006G001300
Potri.018G146100	Potri.014G020600	0.0842608312070436	undirected	ATC4H,C4H,CYP73A5,REF3	CYP81D8
Potri.018G146100	Potri.018G030200	0.164601264952506	undirected	ATC4H,C4H,CYP73A5,REF3	LOC7459016
Potri.T149500	Potri.001G147200	0.118727022511536	undirected	ATGSTU7,GST25,GSTU7	AT-EXPR,ATEXLB1,ATEXPR1,ATHEXP BETA 3.1,EXLB1,EXPR
Potri.T149500	Potri.001G266900	0.0920909854860309	undirected	ATGSTU7,GST25,GSTU7	Pt-FRD3.2
Potri.T149500	Potri.001G437400	0.331634472942513	undirected	ATGSTU7,GST25,GSTU7	ATGSTU19,GST8,GSTU19
Potri.T149500	Potri.005G062700	0.181026672401606	undirected	ATGSTU7,GST25,GSTU7	RLM3
Potri.T149500	Potri.008G099100	0.124551687105148	undirected	ATGSTU7,GST25,GSTU7	Pt-ACT11.13
Potri.T149500	Potri.013G101100	0.185753193364993	undirected	ATGSTU7,GST25,GSTU7	LOC18104335
Potri.T149500	Potri.014G146000	0.313789848929063	undirected	ATGSTU7,GST25,GSTU7	IAGLU
Potri.T149500	Potri.011G001600	0.0836928742250896	undirected	ATGSTU7,GST25,GSTU7	LOC18111270
Potri.T149500	Potri.015G000500	0.192344025304698	undirected	ATGSTU7,GST25,GSTU7	LSU2
Potri.T149500	Potri.019G056000	0.0759311223510424	undirected	ATGSTU7,GST25,GSTU7	Potri.019G056000
Potri.T149500	Potri.009G154600	0.0777678148878709	undirected	ATGSTU7,GST25,GSTU7	WAK5
Potri.T149500	Potri.016G052500	0.168404117051108	undirected	ATGSTU7,GST25,GSTU7	IAGLU
Potri.T149500	Potri.001G437200	0.15607102099528	undirected	ATGSTU7,GST25,GSTU7	ATGSTU19,GST8,GSTU19
Potri.T149500	Potri.007G034700	0.100329619945388	undirected	ATGSTU7,GST25,GSTU7	Potri.007G034700
Potri.T149500	Potri.009G083000	0.0282042728087441	undirected	ATGSTU7,GST25,GSTU7	LOC7490006
Potri.T149500	Potri.003G059800	0.135502410554614	undirected	ATGSTU7,GST25,GSTU7	LOC7478370
Potri.T149500	Potri.006G007200	0.361384650353989	undirected	ATGSTU7,GST25,GSTU7	Potri.006G007200
Potri.T149500	Potri.006G199100	0.358899695219373	undirected	ATGSTU7,GST25,GSTU7	CADL8
Potri.T149500	Potri.008G202200	0.0594065409985088	undirected	ATGSTU7,GST25,GSTU7	ATIPT5,IPT5
Potri.T149500	Potri.001G128100	0.151036243271486	undirected	ATGSTU7,GST25,GSTU7	LOC18094040
Potri.T149500	Potri.001G317800	0.254369157225245	undirected	ATGSTU7,GST25,GSTU7	ATAVP3,AtVHP1;1,AVP-3,AVP1
Potri.T149500	Potri.004G191100	0.234669744821116	undirected	ATGSTU7,GST25,GSTU7	LOC18098017
Potri.T149500	Potri.009G083100	0.0324971944634653	undirected	ATGSTU7,GST25,GSTU7	Pt-PR1.4
Potri.T149500	Potri.009G095200	0.256323587880467	undirected	ATGSTU7,GST25,GSTU7	UGT84B1
Potri.T149500	Potri.009G095500	0.25384555410726	undirected	ATGSTU7,GST25,GSTU7	UGT84B2
Potri.T149500	Potri.009G154500	0.1864469006464	undirected	ATGSTU7,GST25,GSTU7	WAK2
Potri.T149500	Potri.008G016900	0.144551261673115	undirected	ATGSTU7,GST25,GSTU7	LOC18101371
Potri.T149500	Potri.001G303600	0.433390786482123	undirected	ATGSTU7,GST25,GSTU7	UGT73B3
Potri.T149500	Potri.001G437300	0.32432718072053	undirected	ATGSTU7,GST25,GSTU7	ATGSTU22,GSTU22
Potri.T149500	Potri.001G437500	0.304723753146064	undirected	ATGSTU7,GST25,GSTU7	ATGSTU20,GSTU20
Potri.T149500	Potri.002G236400	0.126313581947815	undirected	ATGSTU7,GST25,GSTU7	Pt-IAGLU.2
Potri.T149500	Potri.003G050800	0.145940564733997	undirected	ATGSTU7,GST25,GSTU7	Potri.003G050800
Potri.T149500	Potri.003G128100	0.11495746883644	undirected	ATGSTU7,GST25,GSTU7	2OGox5
Potri.T149500	Potri.003G167400	0.207746017210381	undirected	ATGSTU7,GST25,GSTU7	SAUR1
Potri.T149500	Potri.003G184100	0.196726820515527	undirected	ATGSTU7,GST25,GSTU7	LOC7493238
Potri.T149500	Potri.004G084400	0.329101165047103	undirected	ATGSTU7,GST25,GSTU7	GLIP1
Potri.T149500	Potri.004G138800	0.159326833387018	undirected	ATGSTU7,GST25,GSTU7	Potri.004G138800
Potri.T149500	Potri.005G243200	0.0783459033132107	undirected	ATGSTU7,GST25,GSTU7	Pt-SSTP.1
Potri.T149500	Potri.006G007100	0.29108504655412	undirected	ATGSTU7,GST25,GSTU7	HYR1
Potri.T149500	Potri.006G007400	0.298752313280441	undirected	ATGSTU7,GST25,GSTU7	LOC7463659
Potri.T149500	Potri.006G007500	0.275398340257351	undirected	ATGSTU7,GST25,GSTU7	Potri.006G007500
Potri.T149500	Potri.006G090100	0.277712866938195	undirected	ATGSTU7,GST25,GSTU7	Potri.006G090100
Potri.T149500	Potri.007G056300	0.112513971576086	undirected	ATGSTU7,GST25,GSTU7	LOC18101098
Potri.T149500	Potri.007G107600	0.140878967307891	undirected	ATGSTU7,GST25,GSTU7	LOC7486095
Potri.T149500	Potri.007G147000	0.141954464599474	undirected	ATGSTU7,GST25,GSTU7	LOC7479833
Potri.T149500	Potri.008G017700	0.157569291288242	undirected	ATGSTU7,GST25,GSTU7	Potri.008G017700
Potri.T149500	Potri.009G154100	0.217689725242495	undirected	ATGSTU7,GST25,GSTU7	WAK2
Potri.T149500	Potri.009G154200	0.226108938317334	undirected	ATGSTU7,GST25,GSTU7	GLP9
Potri.T149500	Potri.010G218300	0.0518095563855579	undirected	ATGSTU7,GST25,GSTU7	LOC7489634
Potri.T149500	Potri.011G020900	0.0628175338928476	undirected	ATGSTU7,GST25,GSTU7	ACO7
Potri.T149500	Potri.014G123500	0.120718943301073	undirected	ATGSTU7,GST25,GSTU7	LOC7495227
Potri.T149500	Potri.015G023800	0.315197641172903	undirected	ATGSTU7,GST25,GSTU7	Pt-ATMRP14.3
Potri.T149500	Potri.016G022100	0.100174360064103	undirected	ATGSTU7,GST25,GSTU7	AtUGT85A3,UGT85A3
Potri.T149500	Potri.016G023300	0.417769878747928	undirected	ATGSTU7,GST25,GSTU7	CADL3
Potri.T149500	Potri.016G096300	0.167756326528761	undirected	ATGSTU7,GST25,GSTU7	LOC18106263
Potri.T149500	Potri.018G033700	0.104788323331252	undirected	ATGSTU7,GST25,GSTU7	TIFY8
Potri.T149500	Potri.019G069200	0.150211178315641	undirected	ATGSTU7,GST25,GSTU7	LOC112325600
Potri.T149500	Potri.019G075800	0.143545099197811	undirected	ATGSTU7,GST25,GSTU7	Potri.019G075800
Potri.T149500	Potri.T149600	0.410086080438197	undirected	ATGSTU7,GST25,GSTU7	ATCAD1,CAD1
Potri.T149500	Potri.001G159200	0.199209110121725	undirected	ATGSTU7,GST25,GSTU7	LOC18094636
Potri.T149500	Potri.001G303200	0.302657305664556	undirected	ATGSTU7,GST25,GSTU7	UGT73B5
Potri.T149500	Potri.002G236500	0.202747232082291	undirected	ATGSTU7,GST25,GSTU7	IAGLU
Potri.T149500	Potri.004G191000	0.165817957073814	undirected	ATGSTU7,GST25,GSTU7	LOC18098014
Potri.T149500	Potri.006G001300	0.128504810564045	undirected	ATGSTU7,GST25,GSTU7	Potri.006G001300
Potri.T149500	Potri.014G020600	0.253235172839666	undirected	ATGSTU7,GST25,GSTU7	CYP81D8
Potri.T149500	Potri.018G030200	0.13612674111717	undirected	ATGSTU7,GST25,GSTU7	LOC7459016
Potri.001G147200	Potri.001G266900	0.0401146122870766	undirected	AT-EXPR,ATEXLB1,ATEXPR1,ATHEXP BETA 3.1,EXLB1,EXPR	Pt-FRD3.2
Potri.001G147200	Potri.001G437400	0.0956481887368877	undirected	AT-EXPR,ATEXLB1,ATEXPR1,ATHEXP BETA 3.1,EXLB1,EXPR	ATGSTU19,GST8,GSTU19
Potri.001G147200	Potri.005G062700	0.0468848700972694	undirected	AT-EXPR,ATEXLB1,ATEXPR1,ATHEXP BETA 3.1,EXLB1,EXPR	RLM3
Potri.001G147200	Potri.008G099100	0.0843488072997335	undirected	AT-EXPR,ATEXLB1,ATEXPR1,ATHEXP BETA 3.1,EXLB1,EXPR	Pt-ACT11.13
Potri.001G147200	Potri.013G101100	0.0529394942435422	undirected	AT-EXPR,ATEXLB1,ATEXPR1,ATHEXP BETA 3.1,EXLB1,EXPR	LOC18104335
Potri.001G147200	Potri.014G146000	0.119025680772276	undirected	AT-EXPR,ATEXLB1,ATEXPR1,ATHEXP BETA 3.1,EXLB1,EXPR	IAGLU
Potri.001G147200	Potri.011G001600	0.0670760336419253	undirected	AT-EXPR,ATEXLB1,ATEXPR1,ATHEXP BETA 3.1,EXLB1,EXPR	LOC18111270
Potri.001G147200	Potri.015G000500	0.0767858988567244	undirected	AT-EXPR,ATEXLB1,ATEXPR1,ATHEXP BETA 3.1,EXLB1,EXPR	LSU2
Potri.001G147200	Potri.009G154600	0.0401560108089499	undirected	AT-EXPR,ATEXLB1,ATEXPR1,ATHEXP BETA 3.1,EXLB1,EXPR	WAK5
Potri.001G147200	Potri.016G052500	0.0345765499461265	undirected	AT-EXPR,ATEXLB1,ATEXPR1,ATHEXP BETA 3.1,EXLB1,EXPR	IAGLU
Potri.001G147200	Potri.001G437200	0.0501261469153311	undirected	AT-EXPR,ATEXLB1,ATEXPR1,ATHEXP BETA 3.1,EXLB1,EXPR	ATGSTU19,GST8,GSTU19
Potri.001G147200	Potri.007G034700	0.0275329577525768	undirected	AT-EXPR,ATEXLB1,ATEXPR1,ATHEXP BETA 3.1,EXLB1,EXPR	Potri.007G034700
Potri.001G147200	Potri.003G059800	0.0384570898266559	undirected	AT-EXPR,ATEXLB1,ATEXPR1,ATHEXP BETA 3.1,EXLB1,EXPR	LOC7478370
Potri.001G147200	Potri.006G007200	0.15659431271397	undirected	AT-EXPR,ATEXLB1,ATEXPR1,ATHEXP BETA 3.1,EXLB1,EXPR	Potri.006G007200
Potri.001G147200	Potri.006G199100	0.14745400183412	undirected	AT-EXPR,ATEXLB1,ATEXPR1,ATHEXP BETA 3.1,EXLB1,EXPR	CADL8
Potri.001G147200	Potri.001G128100	0.0773722412495709	undirected	AT-EXPR,ATEXLB1,ATEXPR1,ATHEXP BETA 3.1,EXLB1,EXPR	LOC18094040
Potri.001G147200	Potri.001G317800	0.0828355031675238	undirected	AT-EXPR,ATEXLB1,ATEXPR1,ATHEXP BETA 3.1,EXLB1,EXPR	ATAVP3,AtVHP1;1,AVP-3,AVP1
Potri.001G147200	Potri.004G191100	0.0724530793135	undirected	AT-EXPR,ATEXLB1,ATEXPR1,ATHEXP BETA 3.1,EXLB1,EXPR	LOC18098017
Potri.001G147200	Potri.009G095200	0.110086248281644	undirected	AT-EXPR,ATEXLB1,ATEXPR1,ATHEXP BETA 3.1,EXLB1,EXPR	UGT84B1
Potri.001G147200	Potri.009G095500	0.118828177602621	undirected	AT-EXPR,ATEXLB1,ATEXPR1,ATHEXP BETA 3.1,EXLB1,EXPR	UGT84B2
Potri.001G147200	Potri.009G154500	0.0375915066403153	undirected	AT-EXPR,ATEXLB1,ATEXPR1,ATHEXP BETA 3.1,EXLB1,EXPR	WAK2
Potri.001G147200	Potri.008G016900	0.0574093955621585	undirected	AT-EXPR,ATEXLB1,ATEXPR1,ATHEXP BETA 3.1,EXLB1,EXPR	LOC18101371
Potri.001G147200	Potri.001G303600	0.0966910244249026	undirected	AT-EXPR,ATEXLB1,ATEXPR1,ATHEXP BETA 3.1,EXLB1,EXPR	UGT73B3
Potri.001G147200	Potri.001G437300	0.0859553830052332	undirected	AT-EXPR,ATEXLB1,ATEXPR1,ATHEXP BETA 3.1,EXLB1,EXPR	ATGSTU22,GSTU22
Potri.001G147200	Potri.001G437500	0.0853125889358157	undirected	AT-EXPR,ATEXLB1,ATEXPR1,ATHEXP BETA 3.1,EXLB1,EXPR	ATGSTU20,GSTU20
Potri.001G147200	Potri.002G236400	0.0293653968241686	undirected	AT-EXPR,ATEXLB1,ATEXPR1,ATHEXP BETA 3.1,EXLB1,EXPR	Pt-IAGLU.2
Potri.001G147200	Potri.003G050800	0.0340673610584146	undirected	AT-EXPR,ATEXLB1,ATEXPR1,ATHEXP BETA 3.1,EXLB1,EXPR	Potri.003G050800
Potri.001G147200	Potri.003G128100	0.0702740107299025	undirected	AT-EXPR,ATEXLB1,ATEXPR1,ATHEXP BETA 3.1,EXLB1,EXPR	2OGox5
Potri.001G147200	Potri.003G167400	0.122939133407609	undirected	AT-EXPR,ATEXLB1,ATEXPR1,ATHEXP BETA 3.1,EXLB1,EXPR	SAUR1
Potri.001G147200	Potri.003G184100	0.0973995920976098	undirected	AT-EXPR,ATEXLB1,ATEXPR1,ATHEXP BETA 3.1,EXLB1,EXPR	LOC7493238
Potri.001G147200	Potri.004G084400	0.0553966145700899	undirected	AT-EXPR,ATEXLB1,ATEXPR1,ATHEXP BETA 3.1,EXLB1,EXPR	GLIP1
Potri.001G147200	Potri.004G138800	0.0782371093772235	undirected	AT-EXPR,ATEXLB1,ATEXPR1,ATHEXP BETA 3.1,EXLB1,EXPR	Potri.004G138800
Potri.001G147200	Potri.005G243200	0.0710566022241302	undirected	AT-EXPR,ATEXLB1,ATEXPR1,ATHEXP BETA 3.1,EXLB1,EXPR	Pt-SSTP.1
Potri.001G147200	Potri.006G007100	0.133789287118287	undirected	AT-EXPR,ATEXLB1,ATEXPR1,ATHEXP BETA 3.1,EXLB1,EXPR	HYR1
Potri.001G147200	Potri.006G007400	0.138343490848014	undirected	AT-EXPR,ATEXLB1,ATEXPR1,ATHEXP BETA 3.1,EXLB1,EXPR	LOC7463659
Potri.001G147200	Potri.006G007500	0.126977515415314	undirected	AT-EXPR,ATEXLB1,ATEXPR1,ATHEXP BETA 3.1,EXLB1,EXPR	Potri.006G007500
Potri.001G147200	Potri.006G090100	0.128207360559775	undirected	AT-EXPR,ATEXLB1,ATEXPR1,ATHEXP BETA 3.1,EXLB1,EXPR	Potri.006G090100
Potri.001G147200	Potri.007G056300	0.0579938251701397	undirected	AT-EXPR,ATEXLB1,ATEXPR1,ATHEXP BETA 3.1,EXLB1,EXPR	LOC18101098
Potri.001G147200	Potri.007G107600	0.0983355763349411	undirected	AT-EXPR,ATEXLB1,ATEXPR1,ATHEXP BETA 3.1,EXLB1,EXPR	LOC7486095
Potri.001G147200	Potri.007G147000	0.0482330429925758	undirected	AT-EXPR,ATEXLB1,ATEXPR1,ATHEXP BETA 3.1,EXLB1,EXPR	LOC7479833
Potri.001G147200	Potri.008G017700	0.0918417347217999	undirected	AT-EXPR,ATEXLB1,ATEXPR1,ATHEXP BETA 3.1,EXLB1,EXPR	Potri.008G017700
Potri.001G147200	Potri.009G154100	0.0386396438884996	undirected	AT-EXPR,ATEXLB1,ATEXPR1,ATHEXP BETA 3.1,EXLB1,EXPR	WAK2
Potri.001G147200	Potri.009G154200	0.0397370922483625	undirected	AT-EXPR,ATEXLB1,ATEXPR1,ATHEXP BETA 3.1,EXLB1,EXPR	GLP9
Potri.001G147200	Potri.010G218300	0.0433357910411768	undirected	AT-EXPR,ATEXLB1,ATEXPR1,ATHEXP BETA 3.1,EXLB1,EXPR	LOC7489634
Potri.001G147200	Potri.011G020900	0.0444594088313427	undirected	AT-EXPR,ATEXLB1,ATEXPR1,ATHEXP BETA 3.1,EXLB1,EXPR	ACO7
Potri.001G147200	Potri.014G123500	0.0695552455999297	undirected	AT-EXPR,ATEXLB1,ATEXPR1,ATHEXP BETA 3.1,EXLB1,EXPR	LOC7495227
Potri.001G147200	Potri.015G023800	0.125643766516494	undirected	AT-EXPR,ATEXLB1,ATEXPR1,ATHEXP BETA 3.1,EXLB1,EXPR	Pt-ATMRP14.3
Potri.001G147200	Potri.016G022100	0.0809462092978864	undirected	AT-EXPR,ATEXLB1,ATEXPR1,ATHEXP BETA 3.1,EXLB1,EXPR	AtUGT85A3,UGT85A3
Potri.001G147200	Potri.016G023300	0.0976212658152792	undirected	AT-EXPR,ATEXLB1,ATEXPR1,ATHEXP BETA 3.1,EXLB1,EXPR	CADL3
Potri.001G147200	Potri.016G096300	0.0944911692406853	undirected	AT-EXPR,ATEXLB1,ATEXPR1,ATHEXP BETA 3.1,EXLB1,EXPR	LOC18106263
Potri.001G147200	Potri.018G033700	0.0691835334260976	undirected	AT-EXPR,ATEXLB1,ATEXPR1,ATHEXP BETA 3.1,EXLB1,EXPR	TIFY8
Potri.001G147200	Potri.019G069200	0.0751235713039685	undirected	AT-EXPR,ATEXLB1,ATEXPR1,ATHEXP BETA 3.1,EXLB1,EXPR	LOC112325600
Potri.001G147200	Potri.019G075800	0.0417039457644549	undirected	AT-EXPR,ATEXLB1,ATEXPR1,ATHEXP BETA 3.1,EXLB1,EXPR	Potri.019G075800
Potri.001G147200	Potri.T149600	0.0996575938717957	undirected	AT-EXPR,ATEXLB1,ATEXPR1,ATHEXP BETA 3.1,EXLB1,EXPR	ATCAD1,CAD1
Potri.001G147200	Potri.001G159200	0.0741288866348502	undirected	AT-EXPR,ATEXLB1,ATEXPR1,ATHEXP BETA 3.1,EXLB1,EXPR	LOC18094636
Potri.001G147200	Potri.001G303200	0.0669252190549699	undirected	AT-EXPR,ATEXLB1,ATEXPR1,ATHEXP BETA 3.1,EXLB1,EXPR	UGT73B5
Potri.001G147200	Potri.002G236500	0.0410384794137456	undirected	AT-EXPR,ATEXLB1,ATEXPR1,ATHEXP BETA 3.1,EXLB1,EXPR	IAGLU
Potri.001G147200	Potri.004G191000	0.0551097438546513	undirected	AT-EXPR,ATEXLB1,ATEXPR1,ATHEXP BETA 3.1,EXLB1,EXPR	LOC18098014
Potri.001G147200	Potri.006G001300	0.0200007740724938	undirected	AT-EXPR,ATEXLB1,ATEXPR1,ATHEXP BETA 3.1,EXLB1,EXPR	Potri.006G001300
Potri.001G147200	Potri.014G020600	0.0480059374460041	undirected	AT-EXPR,ATEXLB1,ATEXPR1,ATHEXP BETA 3.1,EXLB1,EXPR	CYP81D8
Potri.001G147200	Potri.018G030200	0.0952337094668803	undirected	AT-EXPR,ATEXLB1,ATEXPR1,ATHEXP BETA 3.1,EXLB1,EXPR	LOC7459016
Potri.001G266900	Potri.001G437400	0.0909384309951644	undirected	Pt-FRD3.2	ATGSTU19,GST8,GSTU19
Potri.001G266900	Potri.005G062700	0.0741864802861762	undirected	Pt-FRD3.2	RLM3
Potri.001G266900	Potri.008G099100	0.0729315465227644	undirected	Pt-FRD3.2	Pt-ACT11.13
Potri.001G266900	Potri.013G101100	0.0680760090693778	undirected	Pt-FRD3.2	LOC18104335
Potri.001G266900	Potri.014G146000	0.0974946610773374	undirected	Pt-FRD3.2	IAGLU
Potri.001G266900	Potri.011G001600	0.102728068862558	undirected	Pt-FRD3.2	LOC18111270
Potri.001G266900	Potri.015G000500	0.0771985020775842	undirected	Pt-FRD3.2	LSU2
Potri.001G266900	Potri.019G056000	0.0246486822104063	undirected	Pt-FRD3.2	Potri.019G056000
Potri.001G266900	Potri.009G154600	0.0556366591811015	undirected	Pt-FRD3.2	WAK5
Potri.001G266900	Potri.016G052500	0.0492152493693365	undirected	Pt-FRD3.2	IAGLU
Potri.001G266900	Potri.001G437200	0.0507019582087393	undirected	Pt-FRD3.2	ATGSTU19,GST8,GSTU19
Potri.001G266900	Potri.007G034700	0.0400764225110452	undirected	Pt-FRD3.2	Potri.007G034700
Potri.001G266900	Potri.003G059800	0.0522981798367746	undirected	Pt-FRD3.2	LOC7478370
Potri.001G266900	Potri.006G007200	0.156269322096783	undirected	Pt-FRD3.2	Potri.006G007200
Potri.001G266900	Potri.006G199100	0.143010142793584	undirected	Pt-FRD3.2	CADL8
Potri.001G266900	Potri.008G202200	0.034306510762318	undirected	Pt-FRD3.2	ATIPT5,IPT5
Potri.001G266900	Potri.001G128100	0.125405216800839	undirected	Pt-FRD3.2	LOC18094040
Potri.001G266900	Potri.001G317800	0.0927779802804717	undirected	Pt-FRD3.2	ATAVP3,AtVHP1;1,AVP-3,AVP1
Potri.001G266900	Potri.004G191100	0.0960028426329975	undirected	Pt-FRD3.2	LOC18098017
Potri.001G266900	Potri.009G095200	0.123253303483182	undirected	Pt-FRD3.2	UGT84B1
Potri.001G266900	Potri.009G095500	0.147683935951327	undirected	Pt-FRD3.2	UGT84B2
Potri.001G266900	Potri.009G154500	0.075353061817246	undirected	Pt-FRD3.2	WAK2
Potri.001G266900	Potri.008G016900	0.0462293234019977	undirected	Pt-FRD3.2	LOC18101371
Potri.001G266900	Potri.001G303600	0.0938198671214241	undirected	Pt-FRD3.2	UGT73B3
Potri.001G266900	Potri.001G437300	0.0863400415432787	undirected	Pt-FRD3.2	ATGSTU22,GSTU22
Potri.001G266900	Potri.001G437500	0.0864469793531931	undirected	Pt-FRD3.2	ATGSTU20,GSTU20
Potri.001G266900	Potri.002G236400	0.0249988930324347	undirected	Pt-FRD3.2	Pt-IAGLU.2
Potri.001G266900	Potri.003G050800	0.0593538725232516	undirected	Pt-FRD3.2	Potri.003G050800
Potri.001G266900	Potri.003G128100	0.132381502112466	undirected	Pt-FRD3.2	2OGox5
Potri.001G266900	Potri.003G167400	0.141153443147784	undirected	Pt-FRD3.2	SAUR1
Potri.001G266900	Potri.003G184100	0.221282898202148	undirected	Pt-FRD3.2	LOC7493238
Potri.001G266900	Potri.004G084400	0.0898382814635812	undirected	Pt-FRD3.2	GLIP1
Potri.001G266900	Potri.004G138800	0.0909070765123698	undirected	Pt-FRD3.2	Potri.004G138800
Potri.001G266900	Potri.005G243200	0.119136629528183	undirected	Pt-FRD3.2	Pt-SSTP.1
Potri.001G266900	Potri.006G007100	0.171251239696285	undirected	Pt-FRD3.2	HYR1
Potri.001G266900	Potri.006G007400	0.184311944909673	undirected	Pt-FRD3.2	LOC7463659
Potri.001G266900	Potri.006G007500	0.188053481432465	undirected	Pt-FRD3.2	Potri.006G007500
Potri.001G266900	Potri.006G090100	0.167136129076931	undirected	Pt-FRD3.2	Potri.006G090100
Potri.001G266900	Potri.007G056300	0.0770358957433062	undirected	Pt-FRD3.2	LOC18101098
Potri.001G266900	Potri.007G107600	0.0697905647163921	undirected	Pt-FRD3.2	LOC7486095
Potri.001G266900	Potri.007G147000	0.0721081601265154	undirected	Pt-FRD3.2	LOC7479833
Potri.001G266900	Potri.008G017700	0.100917031895393	undirected	Pt-FRD3.2	Potri.008G017700
Potri.001G266900	Potri.009G154100	0.07220336387432	undirected	Pt-FRD3.2	WAK2
Potri.001G266900	Potri.009G154200	0.0723662450082647	undirected	Pt-FRD3.2	GLP9
Potri.001G266900	Potri.010G218300	0.0380150151648172	undirected	Pt-FRD3.2	LOC7489634
Potri.001G266900	Potri.011G020900	0.0471227009872397	undirected	Pt-FRD3.2	ACO7
Potri.001G266900	Potri.014G123500	0.094256816646083	undirected	Pt-FRD3.2	LOC7495227
Potri.001G266900	Potri.015G023800	0.0985697470035654	undirected	Pt-FRD3.2	Pt-ATMRP14.3
Potri.001G266900	Potri.016G022100	0.0867079939006497	undirected	Pt-FRD3.2	AtUGT85A3,UGT85A3
Potri.001G266900	Potri.016G023300	0.0922766071523099	undirected	Pt-FRD3.2	CADL3
Potri.001G266900	Potri.016G096300	0.165301125252156	undirected	Pt-FRD3.2	LOC18106263
Potri.001G266900	Potri.018G033700	0.180995861821184	undirected	Pt-FRD3.2	TIFY8
Potri.001G266900	Potri.019G069200	0.0949498507204238	undirected	Pt-FRD3.2	LOC112325600
Potri.001G266900	Potri.019G075800	0.0622312201085998	undirected	Pt-FRD3.2	Potri.019G075800
Potri.001G266900	Potri.T149600	0.0916470384515371	undirected	Pt-FRD3.2	ATCAD1,CAD1
Potri.001G266900	Potri.001G159200	0.0797764561980109	undirected	Pt-FRD3.2	LOC18094636
Potri.001G266900	Potri.001G303200	0.079458116896471	undirected	Pt-FRD3.2	UGT73B5
Potri.001G266900	Potri.002G236500	0.0352766254028745	undirected	Pt-FRD3.2	IAGLU
Potri.001G266900	Potri.004G191000	0.106503142069253	undirected	Pt-FRD3.2	LOC18098014
Potri.001G266900	Potri.006G001300	0.0560268853654187	undirected	Pt-FRD3.2	Potri.006G001300
Potri.001G266900	Potri.014G020600	0.0593829584628853	undirected	Pt-FRD3.2	CYP81D8
Potri.001G266900	Potri.018G030200	0.139600375384776	undirected	Pt-FRD3.2	LOC7459016
Potri.001G437400	Potri.005G062700	0.149224388247097	undirected	ATGSTU19,GST8,GSTU19	RLM3
Potri.001G437400	Potri.008G099100	0.107851533210802	undirected	ATGSTU19,GST8,GSTU19	Pt-ACT11.13
Potri.001G437400	Potri.013G101100	0.16420128573362	undirected	ATGSTU19,GST8,GSTU19	LOC18104335
Potri.001G437400	Potri.014G146000	0.281116199877343	undirected	ATGSTU19,GST8,GSTU19	IAGLU
Potri.001G437400	Potri.011G001600	0.0833197257262798	undirected	ATGSTU19,GST8,GSTU19	LOC18111270
Potri.001G437400	Potri.015G000500	0.179385477491404	undirected	ATGSTU19,GST8,GSTU19	LSU2
Potri.001G437400	Potri.019G056000	0.074303449997729	undirected	ATGSTU19,GST8,GSTU19	Potri.019G056000
Potri.001G437400	Potri.009G154600	0.0777678492762663	undirected	ATGSTU19,GST8,GSTU19	WAK5
Potri.001G437400	Potri.016G052500	0.150410193352169	undirected	ATGSTU19,GST8,GSTU19	IAGLU
Potri.001G437400	Potri.001G437200	0.155786989267306	undirected	ATGSTU19,GST8,GSTU19	ATGSTU19,GST8,GSTU19
Potri.001G437400	Potri.007G034700	0.0881876615961256	undirected	ATGSTU19,GST8,GSTU19	Potri.007G034700
Potri.001G437400	Potri.009G083000	0.0206229208375557	undirected	ATGSTU19,GST8,GSTU19	LOC7490006
Potri.001G437400	Potri.003G059800	0.114430154884675	undirected	ATGSTU19,GST8,GSTU19	LOC7478370
Potri.001G437400	Potri.006G007200	0.332336795089301	undirected	ATGSTU19,GST8,GSTU19	Potri.006G007200
Potri.001G437400	Potri.006G199100	0.32491389283422	undirected	ATGSTU19,GST8,GSTU19	CADL8
Potri.001G437400	Potri.008G202200	0.0593829305686096	undirected	ATGSTU19,GST8,GSTU19	ATIPT5,IPT5
Potri.001G437400	Potri.001G128100	0.143873029872608	undirected	ATGSTU19,GST8,GSTU19	LOC18094040
Potri.001G437400	Potri.001G317800	0.234314665247889	undirected	ATGSTU19,GST8,GSTU19	ATAVP3,AtVHP1;1,AVP-3,AVP1
Potri.001G437400	Potri.004G191100	0.229690356058099	undirected	ATGSTU19,GST8,GSTU19	LOC18098017
Potri.001G437400	Potri.009G083100	0.0245210359168359	undirected	ATGSTU19,GST8,GSTU19	Pt-PR1.4
Potri.001G437400	Potri.009G095200	0.23238581641424	undirected	ATGSTU19,GST8,GSTU19	UGT84B1
Potri.001G437400	Potri.009G095500	0.233256204187754	undirected	ATGSTU19,GST8,GSTU19	UGT84B2
Potri.001G437400	Potri.009G154500	0.177330892596353	undirected	ATGSTU19,GST8,GSTU19	WAK2
Potri.001G437400	Potri.008G016900	0.133615483980468	undirected	ATGSTU19,GST8,GSTU19	LOC18101371
Potri.001G437400	Potri.001G303600	0.395197941459888	undirected	ATGSTU19,GST8,GSTU19	UGT73B3
Potri.001G437400	Potri.001G437300	0.314217895217552	undirected	ATGSTU19,GST8,GSTU19	ATGSTU22,GSTU22
Potri.001G437400	Potri.001G437500	0.293022461713586	undirected	ATGSTU19,GST8,GSTU19	ATGSTU20,GSTU20
Potri.001G437400	Potri.002G236400	0.106207481279156	undirected	ATGSTU19,GST8,GSTU19	Pt-IAGLU.2
Potri.001G437400	Potri.003G050800	0.118917831319937	undirected	ATGSTU19,GST8,GSTU19	Potri.003G050800
Potri.001G437400	Potri.003G128100	0.11773334741657	undirected	ATGSTU19,GST8,GSTU19	2OGox5
Potri.001G437400	Potri.003G167400	0.202334980262968	undirected	ATGSTU19,GST8,GSTU19	SAUR1
Potri.001G437400	Potri.003G184100	0.210241068244929	undirected	ATGSTU19,GST8,GSTU19	LOC7493238
Potri.001G437400	Potri.004G084400	0.296970682668468	undirected	ATGSTU19,GST8,GSTU19	GLIP1
Potri.001G437400	Potri.004G138800	0.149087619471943	undirected	ATGSTU19,GST8,GSTU19	Potri.004G138800
Potri.001G437400	Potri.005G243200	0.0815105805886311	undirected	ATGSTU19,GST8,GSTU19	Pt-SSTP.1
Potri.001G437400	Potri.006G007100	0.277110500698419	undirected	ATGSTU19,GST8,GSTU19	HYR1
Potri.001G437400	Potri.006G007400	0.285154277222809	undirected	ATGSTU19,GST8,GSTU19	LOC7463659
Potri.001G437400	Potri.006G007500	0.269403478450275	undirected	ATGSTU19,GST8,GSTU19	Potri.006G007500
Potri.001G437400	Potri.006G090100	0.259186280566443	undirected	ATGSTU19,GST8,GSTU19	Potri.006G090100
Potri.001G437400	Potri.007G056300	0.10840027893646	undirected	ATGSTU19,GST8,GSTU19	LOC18101098
Potri.001G437400	Potri.007G107600	0.116990155188013	undirected	ATGSTU19,GST8,GSTU19	LOC7486095
Potri.001G437400	Potri.007G147000	0.116925304702306	undirected	ATGSTU19,GST8,GSTU19	LOC7479833
Potri.001G437400	Potri.008G017700	0.147157853624347	undirected	ATGSTU19,GST8,GSTU19	Potri.008G017700
Potri.001G437400	Potri.009G154100	0.202592846881908	undirected	ATGSTU19,GST8,GSTU19	WAK2
Potri.001G437400	Potri.009G154200	0.209603179412593	undirected	ATGSTU19,GST8,GSTU19	GLP9
Potri.001G437400	Potri.010G218300	0.0357427890582063	undirected	ATGSTU19,GST8,GSTU19	LOC7489634
Potri.001G437400	Potri.011G020900	0.052117407090922	undirected	ATGSTU19,GST8,GSTU19	ACO7
Potri.001G437400	Potri.014G123500	0.110972370121562	undirected	ATGSTU19,GST8,GSTU19	LOC7495227
Potri.001G437400	Potri.015G023800	0.286474562900196	undirected	ATGSTU19,GST8,GSTU19	Pt-ATMRP14.3
Potri.001G437400	Potri.016G022100	0.0939784996795025	undirected	ATGSTU19,GST8,GSTU19	AtUGT85A3,UGT85A3
Potri.001G437400	Potri.016G023300	0.386970011228689	undirected	ATGSTU19,GST8,GSTU19	CADL3
Potri.001G437400	Potri.016G096300	0.166136593397762	undirected	ATGSTU19,GST8,GSTU19	LOC18106263
Potri.001G437400	Potri.018G033700	0.115198622615178	undirected	ATGSTU19,GST8,GSTU19	TIFY8
Potri.001G437400	Potri.019G069200	0.144899711325007	undirected	ATGSTU19,GST8,GSTU19	LOC112325600
Potri.001G437400	Potri.019G075800	0.147628347125011	undirected	ATGSTU19,GST8,GSTU19	Potri.019G075800
Potri.001G437400	Potri.T149600	0.379759382672901	undirected	ATGSTU19,GST8,GSTU19	ATCAD1,CAD1
Potri.001G437400	Potri.001G159200	0.17833330946157	undirected	ATGSTU19,GST8,GSTU19	LOC18094636
Potri.001G437400	Potri.001G303200	0.290518374861292	undirected	ATGSTU19,GST8,GSTU19	UGT73B5
Potri.001G437400	Potri.002G236500	0.173556058194418	undirected	ATGSTU19,GST8,GSTU19	IAGLU
Potri.001G437400	Potri.004G191000	0.169757963691293	undirected	ATGSTU19,GST8,GSTU19	LOC18098014
Potri.001G437400	Potri.006G001300	0.121733448561801	undirected	ATGSTU19,GST8,GSTU19	Potri.006G001300
Potri.001G437400	Potri.014G020600	0.243186556199307	undirected	ATGSTU19,GST8,GSTU19	CYP81D8
Potri.001G437400	Potri.018G030200	0.134184222139975	undirected	ATGSTU19,GST8,GSTU19	LOC7459016
Potri.005G062700	Potri.008G099100	0.151267109033606	undirected	RLM3	Pt-ACT11.13
Potri.005G062700	Potri.013G101100	0.0793101918759763	undirected	RLM3	LOC18104335
Potri.005G062700	Potri.014G146000	0.162277278445436	undirected	RLM3	IAGLU
Potri.005G062700	Potri.011G001600	0.0819164702615073	undirected	RLM3	LOC18111270
Potri.005G062700	Potri.015G000500	0.111639818603706	undirected	RLM3	LSU2
Potri.005G062700	Potri.009G154600	0.0570115334980145	undirected	RLM3	WAK5
Potri.005G062700	Potri.016G052500	0.0496883686578521	undirected	RLM3	IAGLU
Potri.005G062700	Potri.001G437200	0.0559952046451488	undirected	RLM3	ATGSTU19,GST8,GSTU19
Potri.005G062700	Potri.003G059800	0.0312552831204693	undirected	RLM3	LOC7478370
Potri.005G062700	Potri.006G007200	0.212152775395599	undirected	RLM3	Potri.006G007200
Potri.005G062700	Potri.006G199100	0.225199236375622	undirected	RLM3	CADL8
Potri.005G062700	Potri.008G202200	0.0205421888563883	undirected	RLM3	ATIPT5,IPT5
Potri.005G062700	Potri.001G128100	0.108031886426627	undirected	RLM3	LOC18094040
Potri.005G062700	Potri.001G317800	0.13587770768245	undirected	RLM3	ATAVP3,AtVHP1;1,AVP-3,AVP1
Potri.005G062700	Potri.004G191100	0.111156550835877	undirected	RLM3	LOC18098017
Potri.005G062700	Potri.009G095200	0.149366750016281	undirected	RLM3	UGT84B1
Potri.005G062700	Potri.009G095500	0.155506474831111	undirected	RLM3	UGT84B2
Potri.005G062700	Potri.009G154500	0.0706776090728532	undirected	RLM3	WAK2
Potri.005G062700	Potri.008G016900	0.0530303387140747	undirected	RLM3	LOC18101371
Potri.005G062700	Potri.001G303600	0.158614565424386	undirected	RLM3	UGT73B3
Potri.005G062700	Potri.001G437300	0.13399380984392	undirected	RLM3	ATGSTU22,GSTU22
Potri.005G062700	Potri.001G437500	0.132690360149365	undirected	RLM3	ATGSTU20,GSTU20
Potri.005G062700	Potri.003G050800	0.0491093608930585	undirected	RLM3	Potri.003G050800
Potri.005G062700	Potri.003G128100	0.0951518449024325	undirected	RLM3	2OGox5
Potri.005G062700	Potri.003G167400	0.121294710076345	undirected	RLM3	SAUR1
Potri.005G062700	Potri.003G184100	0.131210719859077	undirected	RLM3	LOC7493238
Potri.005G062700	Potri.004G084400	0.094234863521283	undirected	RLM3	GLIP1
Potri.005G062700	Potri.004G138800	0.132009465854842	undirected	RLM3	Potri.004G138800
Potri.005G062700	Potri.005G243200	0.0692108203160578	undirected	RLM3	Pt-SSTP.1
Potri.005G062700	Potri.006G007100	0.178977185547216	undirected	RLM3	HYR1
Potri.005G062700	Potri.006G007400	0.183921710487897	undirected	RLM3	LOC7463659
Potri.005G062700	Potri.006G007500	0.164536469036526	undirected	RLM3	Potri.006G007500
Potri.005G062700	Potri.006G090100	0.183784141934627	undirected	RLM3	Potri.006G090100
Potri.005G062700	Potri.007G056300	0.0775625883755254	undirected	RLM3	LOC18101098
Potri.005G062700	Potri.007G107600	0.156785415392842	undirected	RLM3	LOC7486095
Potri.005G062700	Potri.007G147000	0.114398337121753	undirected	RLM3	LOC7479833
Potri.005G062700	Potri.008G017700	0.117879662765817	undirected	RLM3	Potri.008G017700
Potri.005G062700	Potri.009G154100	0.0667391405801125	undirected	RLM3	WAK2
Potri.005G062700	Potri.009G154200	0.0649220554130851	undirected	RLM3	GLP9
Potri.005G062700	Potri.010G218300	0.0454565434933936	undirected	RLM3	LOC7489634
Potri.005G062700	Potri.011G020900	0.0521584416078966	undirected	RLM3	ACO7
Potri.005G062700	Potri.014G123500	0.102609296519601	undirected	RLM3	LOC7495227
Potri.005G062700	Potri.015G023800	0.16716617722461	undirected	RLM3	Pt-ATMRP14.3
Potri.005G062700	Potri.016G022100	0.0892930620237145	undirected	RLM3	AtUGT85A3,UGT85A3
Potri.005G062700	Potri.016G023300	0.15223543954549	undirected	RLM3	CADL3
Potri.005G062700	Potri.016G096300	0.127718089600123	undirected	RLM3	LOC18106263
Potri.005G062700	Potri.018G033700	0.0863529914407357	undirected	RLM3	TIFY8
Potri.005G062700	Potri.019G069200	0.107069676947804	undirected	RLM3	LOC112325600
Potri.005G062700	Potri.019G075800	0.0604360423267256	undirected	RLM3	Potri.019G075800
Potri.005G062700	Potri.T149600	0.153950121368066	undirected	RLM3	ATCAD1,CAD1
Potri.005G062700	Potri.001G159200	0.122062416549045	undirected	RLM3	LOC18094636
Potri.005G062700	Potri.001G303200	0.0976620480361233	undirected	RLM3	UGT73B5
Potri.005G062700	Potri.004G191000	0.0880908035508994	undirected	RLM3	LOC18098014
Potri.005G062700	Potri.006G001300	0.0209811252006573	undirected	RLM3	Potri.006G001300
Potri.005G062700	Potri.014G020600	0.0529159403845507	undirected	RLM3	CYP81D8
Potri.005G062700	Potri.018G030200	0.0965151080383524	undirected	RLM3	LOC7459016
Potri.008G099100	Potri.013G101100	0.14853965448778	undirected	Pt-ACT11.13	LOC18104335
Potri.008G099100	Potri.014G146000	0.122054532907369	undirected	Pt-ACT11.13	IAGLU
Potri.008G099100	Potri.011G001600	0.111948059509294	undirected	Pt-ACT11.13	LOC18111270
Potri.008G099100	Potri.015G000500	0.0851084174865995	undirected	Pt-ACT11.13	LSU2
Potri.008G099100	Potri.019G056000	0.0324053892971847	undirected	Pt-ACT11.13	Potri.019G056000
Potri.008G099100	Potri.009G154600	0.0557731632203112	undirected	Pt-ACT11.13	WAK5
Potri.008G099100	Potri.016G052500	0.0591545686986697	undirected	Pt-ACT11.13	IAGLU
Potri.008G099100	Potri.001G437200	0.0608153343690231	undirected	Pt-ACT11.13	ATGSTU19,GST8,GSTU19
Potri.008G099100	Potri.007G034700	0.0604532034089862	undirected	Pt-ACT11.13	Potri.007G034700
Potri.008G099100	Potri.009G083000	0.0400048497545664	undirected	Pt-ACT11.13	LOC7490006
Potri.008G099100	Potri.003G059800	0.0882859505158857	undirected	Pt-ACT11.13	LOC7478370
Potri.008G099100	Potri.006G007200	0.196825869112386	undirected	Pt-ACT11.13	Potri.006G007200
Potri.008G099100	Potri.006G199100	0.184725151494675	undirected	Pt-ACT11.13	CADL8
Potri.008G099100	Potri.008G202200	0.0433880732860612	undirected	Pt-ACT11.13	ATIPT5,IPT5
Potri.008G099100	Potri.001G128100	0.117166104576767	undirected	Pt-ACT11.13	LOC18094040
Potri.008G099100	Potri.001G317800	0.0949329025025246	undirected	Pt-ACT11.13	ATAVP3,AtVHP1;1,AVP-3,AVP1
Potri.008G099100	Potri.004G191100	0.0912705192305012	undirected	Pt-ACT11.13	LOC18098017
Potri.008G099100	Potri.009G083100	0.0455372487383045	undirected	Pt-ACT11.13	Pt-PR1.4
Potri.008G099100	Potri.009G095200	0.139674703966263	undirected	Pt-ACT11.13	UGT84B1
Potri.008G099100	Potri.009G095500	0.16269181238991	undirected	Pt-ACT11.13	UGT84B2
Potri.008G099100	Potri.009G154500	0.099610473275019	undirected	Pt-ACT11.13	WAK2
Potri.008G099100	Potri.008G016900	0.0778073593896519	undirected	Pt-ACT11.13	LOC18101371
Potri.008G099100	Potri.001G303600	0.136794252133211	undirected	Pt-ACT11.13	UGT73B3
Potri.008G099100	Potri.001G437300	0.105248748017071	undirected	Pt-ACT11.13	ATGSTU22,GSTU22
Potri.008G099100	Potri.001G437500	0.100413051522353	undirected	Pt-ACT11.13	ATGSTU20,GSTU20
Potri.008G099100	Potri.002G236400	0.0408467683405737	undirected	Pt-ACT11.13	Pt-IAGLU.2
Potri.008G099100	Potri.003G050800	0.129926264978109	undirected	Pt-ACT11.13	Potri.003G050800
Potri.008G099100	Potri.003G128100	0.123623925097946	undirected	Pt-ACT11.13	2OGox5
Potri.008G099100	Potri.003G167400	0.160410864965964	undirected	Pt-ACT11.13	SAUR1
Potri.008G099100	Potri.003G184100	0.205064303248374	undirected	Pt-ACT11.13	LOC7493238
Potri.008G099100	Potri.004G084400	0.158060554065754	undirected	Pt-ACT11.13	GLIP1
Potri.008G099100	Potri.004G138800	0.129623650192378	undirected	Pt-ACT11.13	Potri.004G138800
Potri.008G099100	Potri.005G243200	0.115046202530322	undirected	Pt-ACT11.13	Pt-SSTP.1
Potri.008G099100	Potri.006G007100	0.20173542916096	undirected	Pt-ACT11.13	HYR1
Potri.008G099100	Potri.006G007400	0.211476264650546	undirected	Pt-ACT11.13	LOC7463659
Potri.008G099100	Potri.006G007500	0.207789875377076	undirected	Pt-ACT11.13	Potri.006G007500
Potri.008G099100	Potri.006G090100	0.187370472338828	undirected	Pt-ACT11.13	Potri.006G090100
Potri.008G099100	Potri.007G056300	0.0875922906738043	undirected	Pt-ACT11.13	LOC18101098
Potri.008G099100	Potri.007G107600	0.129682828544073	undirected	Pt-ACT11.13	LOC7486095
Potri.008G099100	Potri.007G147000	0.170614783619169	undirected	Pt-ACT11.13	LOC7479833
Potri.008G099100	Potri.008G017700	0.140056736363429	undirected	Pt-ACT11.13	Potri.008G017700
Potri.008G099100	Potri.009G154100	0.119172732414803	undirected	Pt-ACT11.13	WAK2
Potri.008G099100	Potri.009G154200	0.121515631348711	undirected	Pt-ACT11.13	GLP9
Potri.008G099100	Potri.010G218300	0.152129509113144	undirected	Pt-ACT11.13	LOC7489634
Potri.008G099100	Potri.011G020900	0.100652553247337	undirected	Pt-ACT11.13	ACO7
Potri.008G099100	Potri.014G123500	0.118356078648706	undirected	Pt-ACT11.13	LOC7495227
Potri.008G099100	Potri.015G023800	0.127177027198206	undirected	Pt-ACT11.13	Pt-ATMRP14.3
Potri.008G099100	Potri.016G022100	0.10992228577374	undirected	Pt-ACT11.13	AtUGT85A3,UGT85A3
Potri.008G099100	Potri.016G023300	0.128186447399511	undirected	Pt-ACT11.13	CADL3
Potri.008G099100	Potri.016G096300	0.157834803339003	undirected	Pt-ACT11.13	LOC18106263
Potri.008G099100	Potri.018G033700	0.133778468718339	undirected	Pt-ACT11.13	TIFY8
Potri.008G099100	Potri.019G069200	0.117083675143329	undirected	Pt-ACT11.13	LOC112325600
Potri.008G099100	Potri.019G075800	0.0668331535996904	undirected	Pt-ACT11.13	Potri.019G075800
Potri.008G099100	Potri.T149600	0.127309816708499	undirected	Pt-ACT11.13	ATCAD1,CAD1
Potri.008G099100	Potri.001G159200	0.0866727404029565	undirected	Pt-ACT11.13	LOC18094636
Potri.008G099100	Potri.001G303200	0.107112824522254	undirected	Pt-ACT11.13	UGT73B5
Potri.008G099100	Potri.002G236500	0.0550667323372696	undirected	Pt-ACT11.13	IAGLU
Potri.008G099100	Potri.004G191000	0.0853242948091257	undirected	Pt-ACT11.13	LOC18098014
Potri.008G099100	Potri.006G001300	0.0556161077731471	undirected	Pt-ACT11.13	Potri.006G001300
Potri.008G099100	Potri.014G020600	0.0786930459138405	undirected	Pt-ACT11.13	CYP81D8
Potri.008G099100	Potri.018G030200	0.134480897129619	undirected	Pt-ACT11.13	LOC7459016
Potri.013G101100	Potri.014G146000	0.173439718572604	undirected	LOC18104335	IAGLU
Potri.013G101100	Potri.011G001600	0.0953204795684032	undirected	LOC18104335	LOC18111270
Potri.013G101100	Potri.015G000500	0.128532801420517	undirected	LOC18104335	LSU2
Potri.013G101100	Potri.019G056000	0.026783695470314	undirected	LOC18104335	Potri.019G056000
Potri.013G101100	Potri.009G154600	0.0680423613117849	undirected	LOC18104335	WAK5
Potri.013G101100	Potri.016G052500	0.0461401619422066	undirected	LOC18104335	IAGLU
Potri.013G101100	Potri.001G437200	0.0703189895882327	undirected	LOC18104335	ATGSTU19,GST8,GSTU19
Potri.013G101100	Potri.007G034700	0.0431991607295375	undirected	LOC18104335	Potri.007G034700
Potri.013G101100	Potri.003G059800	0.0496676943637105	undirected	LOC18104335	LOC7478370
Potri.013G101100	Potri.006G007200	0.233649149199091	undirected	LOC18104335	Potri.006G007200
Potri.013G101100	Potri.006G199100	0.230249050514778	undirected	LOC18104335	CADL8
Potri.013G101100	Potri.008G202200	0.0256707433811414	undirected	LOC18104335	ATIPT5,IPT5
Potri.013G101100	Potri.001G128100	0.106591922187423	undirected	LOC18104335	LOC18094040
Potri.013G101100	Potri.001G317800	0.127143331746161	undirected	LOC18104335	ATAVP3,AtVHP1;1,AVP-3,AVP1
Potri.013G101100	Potri.004G191100	0.120915816875209	undirected	LOC18104335	LOC18098017
Potri.013G101100	Potri.009G095200	0.145182846800207	undirected	LOC18104335	UGT84B1
Potri.013G101100	Potri.009G095500	0.156363112142934	undirected	LOC18104335	UGT84B2
Potri.013G101100	Potri.009G154500	0.0750629053324303	undirected	LOC18104335	WAK2
Potri.013G101100	Potri.008G016900	0.0660210313530293	undirected	LOC18104335	LOC18101371
Potri.013G101100	Potri.001G303600	0.169073804379754	undirected	LOC18104335	UGT73B3
Potri.013G101100	Potri.001G437300	0.15193448089214	undirected	LOC18104335	ATGSTU22,GSTU22
Potri.013G101100	Potri.001G437500	0.151828788381723	undirected	LOC18104335	ATGSTU20,GSTU20
Potri.013G101100	Potri.002G236400	0.0265728400485466	undirected	LOC18104335	Pt-IAGLU.2
Potri.013G101100	Potri.003G050800	0.0587833631978701	undirected	LOC18104335	Potri.003G050800
Potri.013G101100	Potri.003G128100	0.111605451241889	undirected	LOC18104335	2OGox5
Potri.013G101100	Potri.003G167400	0.158113528051932	undirected	LOC18104335	SAUR1
Potri.013G101100	Potri.003G184100	0.162724299434241	undirected	LOC18104335	LOC7493238
Potri.013G101100	Potri.004G084400	0.116866900633382	undirected	LOC18104335	GLIP1
Potri.013G101100	Potri.004G138800	0.150689349649331	undirected	LOC18104335	Potri.004G138800
Potri.013G101100	Potri.005G243200	0.0905297127600671	undirected	LOC18104335	Pt-SSTP.1
Potri.013G101100	Potri.006G007100	0.20524436160106	undirected	LOC18104335	HYR1
Potri.013G101100	Potri.006G007400	0.211535341830031	undirected	LOC18104335	LOC7463659
Potri.013G101100	Potri.006G007500	0.199042318286081	undirected	LOC18104335	Potri.006G007500
Potri.013G101100	Potri.006G090100	0.1852429309867	undirected	LOC18104335	Potri.006G090100
Potri.013G101100	Potri.007G056300	0.0925815658113926	undirected	LOC18104335	LOC18101098
Potri.013G101100	Potri.007G107600	0.134450971833175	undirected	LOC18104335	LOC7486095
Potri.013G101100	Potri.007G147000	0.0769289341251511	undirected	LOC18104335	LOC7479833
Potri.013G101100	Potri.008G017700	0.13499207488365	undirected	LOC18104335	Potri.008G017700
Potri.013G101100	Potri.009G154100	0.0956730383639965	undirected	LOC18104335	WAK2
Potri.013G101100	Potri.009G154200	0.0998169860636929	undirected	LOC18104335	GLP9
Potri.013G101100	Potri.010G218300	0.0754131828890862	undirected	LOC18104335	LOC7489634
Potri.013G101100	Potri.011G020900	0.0429887342341228	undirected	LOC18104335	ACO7
Potri.013G101100	Potri.014G123500	0.0982340376770814	undirected	LOC18104335	LOC7495227
Potri.013G101100	Potri.015G023800	0.182946756730676	undirected	LOC18104335	Pt-ATMRP14.3
Potri.013G101100	Potri.016G022100	0.11148609973683	undirected	LOC18104335	AtUGT85A3,UGT85A3
Potri.013G101100	Potri.016G023300	0.167086132099355	undirected	LOC18104335	CADL3
Potri.013G101100	Potri.016G096300	0.12743517877257	undirected	LOC18104335	LOC18106263
Potri.013G101100	Potri.018G033700	0.0935317904856352	undirected	LOC18104335	TIFY8
Potri.013G101100	Potri.019G069200	0.123839329139583	undirected	LOC18104335	LOC112325600
Potri.013G101100	Potri.019G075800	0.0697741505339424	undirected	LOC18104335	Potri.019G075800
Potri.013G101100	Potri.T149600	0.168320836186981	undirected	LOC18104335	ATCAD1,CAD1
Potri.013G101100	Potri.001G159200	0.100661950547302	undirected	LOC18104335	LOC18094636
Potri.013G101100	Potri.001G303200	0.115771612385937	undirected	LOC18104335	UGT73B5
Potri.013G101100	Potri.002G236500	0.0419243804316452	undirected	LOC18104335	IAGLU
Potri.013G101100	Potri.004G191000	0.0913898665198388	undirected	LOC18104335	LOC18098014
Potri.013G101100	Potri.006G001300	0.0354628611001246	undirected	LOC18104335	Potri.006G001300
Potri.013G101100	Potri.014G020600	0.0666924531267208	undirected	LOC18104335	CYP81D8
Potri.013G101100	Potri.018G030200	0.121259838954644	undirected	LOC18104335	LOC7459016
Potri.014G146000	Potri.011G001600	0.0945529291849758	undirected	IAGLU	LOC18111270
Potri.014G146000	Potri.015G000500	0.171236043604243	undirected	IAGLU	LSU2
Potri.014G146000	Potri.019G056000	0.0651020606448046	undirected	IAGLU	Potri.019G056000
Potri.014G146000	Potri.009G154600	0.0745769643975242	undirected	IAGLU	WAK5
Potri.014G146000	Potri.016G052500	0.163861992642858	undirected	IAGLU	IAGLU
Potri.014G146000	Potri.001G437200	0.136464901980254	undirected	IAGLU	ATGSTU19,GST8,GSTU19
Potri.014G146000	Potri.007G034700	0.106462245239695	undirected	IAGLU	Potri.007G034700
Potri.014G146000	Potri.009G083000	0.0247311956063819	undirected	IAGLU	LOC7490006
Potri.014G146000	Potri.003G059800	0.134755521756127	undirected	IAGLU	LOC7478370
Potri.014G146000	Potri.006G007200	0.283778008356629	undirected	IAGLU	Potri.006G007200
Potri.014G146000	Potri.006G199100	0.273624338981154	undirected	IAGLU	CADL8
Potri.014G146000	Potri.008G202200	0.0530853137363752	undirected	IAGLU	ATIPT5,IPT5
Potri.014G146000	Potri.001G128100	0.147492679573533	undirected	IAGLU	LOC18094040
Potri.014G146000	Potri.001G317800	0.205141073201998	undirected	IAGLU	ATAVP3,AtVHP1;1,AVP-3,AVP1
Potri.014G146000	Potri.004G191100	0.178715042525494	undirected	IAGLU	LOC18098017
Potri.014G146000	Potri.009G083100	0.0297117169468937	undirected	IAGLU	Pt-PR1.4
Potri.014G146000	Potri.009G095200	0.214374260315006	undirected	IAGLU	UGT84B1
Potri.014G146000	Potri.009G095500	0.225883185078699	undirected	IAGLU	UGT84B2
Potri.014G146000	Potri.009G154500	0.165392173940447	undirected	IAGLU	WAK2
Potri.014G146000	Potri.008G016900	0.126871308468583	undirected	IAGLU	LOC18101371
Potri.014G146000	Potri.001G303600	0.355826811479842	undirected	IAGLU	UGT73B3
Potri.014G146000	Potri.001G437300	0.276174286100566	undirected	IAGLU	ATGSTU22,GSTU22
Potri.014G146000	Potri.001G437500	0.259378806130931	undirected	IAGLU	ATGSTU20,GSTU20
Potri.014G146000	Potri.002G236400	0.110197976206905	undirected	IAGLU	Pt-IAGLU.2
Potri.014G146000	Potri.003G050800	0.142590420799482	undirected	IAGLU	Potri.003G050800
Potri.014G146000	Potri.003G128100	0.120475746004046	undirected	IAGLU	2OGox5
Potri.014G146000	Potri.003G167400	0.190732498675148	undirected	IAGLU	SAUR1
Potri.014G146000	Potri.003G184100	0.209791410356201	undirected	IAGLU	LOC7493238
Potri.014G146000	Potri.004G084400	0.277946350720509	undirected	IAGLU	GLIP1
Potri.014G146000	Potri.004G138800	0.130166455706329	undirected	IAGLU	Potri.004G138800
Potri.014G146000	Potri.005G243200	0.0966934399446706	undirected	IAGLU	Pt-SSTP.1
Potri.014G146000	Potri.006G007100	0.250531745794963	undirected	IAGLU	HYR1
Potri.014G146000	Potri.006G007400	0.265368858820201	undirected	IAGLU	LOC7463659
Potri.014G146000	Potri.006G007500	0.255372679968106	undirected	IAGLU	Potri.006G007500
Potri.014G146000	Potri.006G090100	0.241016452910823	undirected	IAGLU	Potri.006G090100
Potri.014G146000	Potri.007G056300	0.103427285438532	undirected	IAGLU	LOC18101098
Potri.014G146000	Potri.007G107600	0.144799166142208	undirected	IAGLU	LOC7486095
Potri.014G146000	Potri.007G147000	0.139599014151389	undirected	IAGLU	LOC7479833
Potri.014G146000	Potri.008G017700	0.139302165671971	undirected	IAGLU	Potri.008G017700
Potri.014G146000	Potri.009G154100	0.183113134928578	undirected	IAGLU	WAK2
Potri.014G146000	Potri.009G154200	0.188213427753269	undirected	IAGLU	GLP9
Potri.014G146000	Potri.010G218300	0.0588525680379209	undirected	IAGLU	LOC7489634
Potri.014G146000	Potri.011G020900	0.0680284737342145	undirected	IAGLU	ACO7
Potri.014G146000	Potri.014G123500	0.113923512697165	undirected	IAGLU	LOC7495227
Potri.014G146000	Potri.015G023800	0.224232727187525	undirected	IAGLU	Pt-ATMRP14.3
Potri.014G146000	Potri.016G022100	0.102451770720088	undirected	IAGLU	AtUGT85A3,UGT85A3
Potri.014G146000	Potri.016G023300	0.343832354434518	undirected	IAGLU	CADL3
Potri.014G146000	Potri.016G096300	0.170552795341495	undirected	IAGLU	LOC18106263
Potri.014G146000	Potri.018G033700	0.132896370277899	undirected	IAGLU	TIFY8
Potri.014G146000	Potri.019G069200	0.129896407480252	undirected	IAGLU	LOC112325600
Potri.014G146000	Potri.019G075800	0.134848947292511	undirected	IAGLU	Potri.019G075800
Potri.014G146000	Potri.T149600	0.338871983763639	undirected	IAGLU	ATCAD1,CAD1
Potri.014G146000	Potri.001G159200	0.182531601341582	undirected	IAGLU	LOC18094636
Potri.014G146000	Potri.001G303200	0.256749609772186	undirected	IAGLU	UGT73B5
Potri.014G146000	Potri.002G236500	0.165932620184617	undirected	IAGLU	IAGLU
Potri.014G146000	Potri.004G191000	0.143172753952842	undirected	IAGLU	LOC18098014
Potri.014G146000	Potri.006G001300	0.113166685698759	undirected	IAGLU	Potri.006G001300
Potri.014G146000	Potri.014G020600	0.213356992612765	undirected	IAGLU	CYP81D8
Potri.014G146000	Potri.018G030200	0.157955099520334	undirected	IAGLU	LOC7459016
Potri.011G001600	Potri.015G000500	0.0940792256040704	undirected	LOC18111270	LSU2
Potri.011G001600	Potri.019G056000	0.0247338534596975	undirected	LOC18111270	Potri.019G056000
Potri.011G001600	Potri.009G154600	0.0802291286721893	undirected	LOC18111270	WAK5
Potri.011G001600	Potri.016G052500	0.0628785038727969	undirected	LOC18111270	IAGLU
Potri.011G001600	Potri.001G437200	0.0563642355366313	undirected	LOC18111270	ATGSTU19,GST8,GSTU19
Potri.011G001600	Potri.007G034700	0.0705082626493985	undirected	LOC18111270	Potri.007G034700
Potri.011G001600	Potri.003G059800	0.0738170496134083	undirected	LOC18111270	LOC7478370
Potri.011G001600	Potri.006G007200	0.0969929167600333	undirected	LOC18111270	Potri.006G007200
Potri.011G001600	Potri.006G199100	0.101711866114974	undirected	LOC18111270	CADL8
Potri.011G001600	Potri.008G202200	0.03826132017672	undirected	LOC18111270	ATIPT5,IPT5
Potri.011G001600	Potri.001G128100	0.0959951866430991	undirected	LOC18111270	LOC18094040
Potri.011G001600	Potri.001G317800	0.0916962192805964	undirected	LOC18111270	ATAVP3,AtVHP1;1,AVP-3,AVP1
Potri.011G001600	Potri.004G191100	0.0787349211873414	undirected	LOC18111270	LOC18098017
Potri.011G001600	Potri.009G083100	0.0239857107533414	undirected	LOC18111270	Pt-PR1.4
Potri.011G001600	Potri.009G095200	0.0944079811123174	undirected	LOC18111270	UGT84B1
Potri.011G001600	Potri.009G095500	0.100539564205358	undirected	LOC18111270	UGT84B2
Potri.011G001600	Potri.009G154500	0.0737687862799103	undirected	LOC18111270	WAK2
Potri.011G001600	Potri.008G016900	0.0540822936836556	undirected	LOC18111270	LOC18101371
Potri.011G001600	Potri.001G303600	0.071931312160972	undirected	LOC18111270	UGT73B3
Potri.011G001600	Potri.001G437300	0.0796813655517273	undirected	LOC18111270	ATGSTU22,GSTU22
Potri.011G001600	Potri.001G437500	0.0806869290989908	undirected	LOC18111270	ATGSTU20,GSTU20
Potri.011G001600	Potri.002G236400	0.0269273287449697	undirected	LOC18111270	Pt-IAGLU.2
Potri.011G001600	Potri.003G050800	0.0783793160637744	undirected	LOC18111270	Potri.003G050800
Potri.011G001600	Potri.003G128100	0.107520028991967	undirected	LOC18111270	2OGox5
Potri.011G001600	Potri.003G167400	0.106893142333563	undirected	LOC18111270	SAUR1
Potri.011G001600	Potri.003G184100	0.181525927325936	undirected	LOC18111270	LOC7493238
Potri.011G001600	Potri.004G084400	0.0825242651852997	undirected	LOC18111270	GLIP1
Potri.011G001600	Potri.004G138800	0.102908410405649	undirected	LOC18111270	Potri.004G138800
Potri.011G001600	Potri.005G243200	0.118578346605942	undirected	LOC18111270	Pt-SSTP.1
Potri.011G001600	Potri.006G007100	0.111729353541299	undirected	LOC18111270	HYR1
Potri.011G001600	Potri.006G007400	0.126099225282443	undirected	LOC18111270	LOC7463659
Potri.011G001600	Potri.006G007500	0.137975229847907	undirected	LOC18111270	Potri.006G007500
Potri.011G001600	Potri.006G090100	0.109909382690299	undirected	LOC18111270	Potri.006G090100
Potri.011G001600	Potri.007G056300	0.0868983773758264	undirected	LOC18111270	LOC18101098
Potri.011G001600	Potri.007G107600	0.111300727230493	undirected	LOC18111270	LOC7486095
Potri.011G001600	Potri.007G147000	0.108929580268319	undirected	LOC18111270	LOC7479833
Potri.011G001600	Potri.008G017700	0.0848534125487818	undirected	LOC18111270	Potri.008G017700
Potri.011G001600	Potri.009G154100	0.0621311008005253	undirected	LOC18111270	WAK2
Potri.011G001600	Potri.009G154200	0.0599228000552307	undirected	LOC18111270	GLP9
Potri.011G001600	Potri.010G218300	0.0906869493802057	undirected	LOC18111270	LOC7489634
Potri.011G001600	Potri.011G020900	0.0837844381035907	undirected	LOC18111270	ACO7
Potri.011G001600	Potri.014G123500	0.0987918417759502	undirected	LOC18111270	LOC7495227
Potri.011G001600	Potri.015G023800	0.0829689366453212	undirected	LOC18111270	Pt-ATMRP14.3
Potri.011G001600	Potri.016G022100	0.0892935594630094	undirected	LOC18111270	AtUGT85A3,UGT85A3
Potri.011G001600	Potri.016G023300	0.0730754276449733	undirected	LOC18111270	CADL3
Potri.011G001600	Potri.016G096300	0.131079055620349	undirected	LOC18111270	LOC18106263
Potri.011G001600	Potri.018G033700	0.169318441056105	undirected	LOC18111270	TIFY8
Potri.011G001600	Potri.019G069200	0.098520282925808	undirected	LOC18111270	LOC112325600
Potri.011G001600	Potri.019G075800	0.0817389442226419	undirected	LOC18111270	Potri.019G075800
Potri.011G001600	Potri.T149600	0.0739150948749761	undirected	LOC18111270	ATCAD1,CAD1
Potri.011G001600	Potri.001G159200	0.097403358877927	undirected	LOC18111270	LOC18094636
Potri.011G001600	Potri.001G303200	0.0741993277717083	undirected	LOC18111270	UGT73B5
Potri.011G001600	Potri.002G236500	0.0294741235842447	undirected	LOC18111270	IAGLU
Potri.011G001600	Potri.004G191000	0.0683891771211873	undirected	LOC18111270	LOC18098014
Potri.011G001600	Potri.006G001300	0.0518599829541362	undirected	LOC18111270	Potri.006G001300
Potri.011G001600	Potri.014G020600	0.0538911960781715	undirected	LOC18111270	CYP81D8
Potri.011G001600	Potri.018G030200	0.144005745500397	undirected	LOC18111270	LOC7459016
Potri.015G000500	Potri.019G056000	0.048069881408768	undirected	LSU2	Potri.019G056000
Potri.015G000500	Potri.009G154600	0.0738533251993768	undirected	LSU2	WAK5
Potri.015G000500	Potri.016G052500	0.108405741484952	undirected	LSU2	IAGLU
Potri.015G000500	Potri.001G437200	0.0854148438758671	undirected	LSU2	ATGSTU19,GST8,GSTU19
Potri.015G000500	Potri.007G034700	0.0807832429930503	undirected	LSU2	Potri.007G034700
Potri.015G000500	Potri.003G059800	0.0866306700467062	undirected	LSU2	LOC7478370
Potri.015G000500	Potri.006G007200	0.215354162335022	undirected	LSU2	Potri.006G007200
Potri.015G000500	Potri.006G199100	0.208738522247175	undirected	LSU2	CADL8
Potri.015G000500	Potri.008G202200	0.045215477041657	undirected	LSU2	ATIPT5,IPT5
Potri.015G000500	Potri.001G128100	0.132778862074957	undirected	LSU2	LOC18094040
Potri.015G000500	Potri.001G317800	0.144348643806073	undirected	LSU2	ATAVP3,AtVHP1;1,AVP-3,AVP1
Potri.015G000500	Potri.004G191100	0.15130747660182	undirected	LSU2	LOC18098017
Potri.015G000500	Potri.009G095200	0.157367112858617	undirected	LSU2	UGT84B1
Potri.015G000500	Potri.009G095500	0.173264707241727	undirected	LSU2	UGT84B2
Potri.015G000500	Potri.009G154500	0.147123091050774	undirected	LSU2	WAK2
Potri.015G000500	Potri.008G016900	0.0823711350815484	undirected	LSU2	LOC18101371
Potri.015G000500	Potri.001G303600	0.223631556139146	undirected	LSU2	UGT73B3
Potri.015G000500	Potri.001G437300	0.176961947513555	undirected	LSU2	ATGSTU22,GSTU22
Potri.015G000500	Potri.001G437500	0.168163444541661	undirected	LSU2	ATGSTU20,GSTU20
Potri.015G000500	Potri.002G236400	0.052633190385332	undirected	LSU2	Pt-IAGLU.2
Potri.015G000500	Potri.003G050800	0.0867675056441128	undirected	LSU2	Potri.003G050800
Potri.015G000500	Potri.003G128100	0.121759393540093	undirected	LSU2	2OGox5
Potri.015G000500	Potri.003G167400	0.154993193649045	undirected	LSU2	SAUR1
Potri.015G000500	Potri.003G184100	0.199382220720555	undirected	LSU2	LOC7493238
Potri.015G000500	Potri.004G084400	0.184081441831563	undirected	LSU2	GLIP1
Potri.015G000500	Potri.004G138800	0.114769413211766	undirected	LSU2	Potri.004G138800
Potri.015G000500	Potri.005G243200	0.104125756437501	undirected	LSU2	Pt-SSTP.1
Potri.015G000500	Potri.006G007100	0.198179913246099	undirected	LSU2	HYR1
Potri.015G000500	Potri.006G007400	0.213260856082618	undirected	LSU2	LOC7463659
Potri.015G000500	Potri.006G007500	0.209877880487787	undirected	LSU2	Potri.006G007500
Potri.015G000500	Potri.006G090100	0.197445607874043	undirected	LSU2	Potri.006G090100
Potri.015G000500	Potri.007G056300	0.0953122859148996	undirected	LSU2	LOC18101098
Potri.015G000500	Potri.007G107600	0.0940677231460056	undirected	LSU2	LOC7486095
Potri.015G000500	Potri.007G147000	0.0936746689870393	undirected	LSU2	LOC7479833
Potri.015G000500	Potri.008G017700	0.108027756646437	undirected	LSU2	Potri.008G017700
Potri.015G000500	Potri.009G154100	0.157279795222602	undirected	LSU2	WAK2
Potri.015G000500	Potri.009G154200	0.162075253883469	undirected	LSU2	GLP9
Potri.015G000500	Potri.010G218300	0.0436814834444853	undirected	LSU2	LOC7489634
Potri.015G000500	Potri.011G020900	0.051820145608127	undirected	LSU2	ACO7
Potri.015G000500	Potri.014G123500	0.0921021380473588	undirected	LSU2	LOC7495227
Potri.015G000500	Potri.015G023800	0.164540631675219	undirected	LSU2	Pt-ATMRP14.3
Potri.015G000500	Potri.016G022100	0.0952943970529265	undirected	LSU2	AtUGT85A3,UGT85A3
Potri.015G000500	Potri.016G023300	0.214898867678555	undirected	LSU2	CADL3
Potri.015G000500	Potri.016G096300	0.160009203916375	undirected	LSU2	LOC18106263
Potri.015G000500	Potri.018G033700	0.152065004458922	undirected	LSU2	TIFY8
Potri.015G000500	Potri.019G069200	0.112236005678608	undirected	LSU2	LOC112325600
Potri.015G000500	Potri.019G075800	0.0907295997283191	undirected	LSU2	Potri.019G075800
Potri.015G000500	Potri.T149600	0.211587504831737	undirected	LSU2	ATCAD1,CAD1
Potri.015G000500	Potri.001G159200	0.11513841664857	undirected	LSU2	LOC18094636
Potri.015G000500	Potri.001G303200	0.167641862929848	undirected	LSU2	UGT73B5
Potri.015G000500	Potri.002G236500	0.0828096142653886	undirected	LSU2	IAGLU
Potri.015G000500	Potri.004G191000	0.136073329228483	undirected	LSU2	LOC18098014
Potri.015G000500	Potri.006G001300	0.08299832236139	undirected	LSU2	Potri.006G001300
Potri.015G000500	Potri.014G020600	0.131367244671587	undirected	LSU2	CYP81D8
Potri.015G000500	Potri.018G030200	0.161564430087209	undirected	LSU2	LOC7459016
Potri.019G056000	Potri.009G154600	0.0370551041478718	undirected	Potri.019G056000	WAK5
Potri.019G056000	Potri.001G437200	0.0535057960663339	undirected	Potri.019G056000	ATGSTU19,GST8,GSTU19
Potri.019G056000	Potri.006G007200	0.087452264562775	undirected	Potri.019G056000	Potri.006G007200
Potri.019G056000	Potri.006G199100	0.0779147597445043	undirected	Potri.019G056000	CADL8
Potri.019G056000	Potri.001G128100	0.0299010046853688	undirected	Potri.019G056000	LOC18094040
Potri.019G056000	Potri.001G317800	0.0496101094881554	undirected	Potri.019G056000	ATAVP3,AtVHP1;1,AVP-3,AVP1
Potri.019G056000	Potri.004G191100	0.0542526076432141	undirected	Potri.019G056000	LOC18098017
Potri.019G056000	Potri.009G095200	0.0496331416691527	undirected	Potri.019G056000	UGT84B1
Potri.019G056000	Potri.009G095500	0.0502690630292772	undirected	Potri.019G056000	UGT84B2
Potri.019G056000	Potri.009G154500	0.037002580718665	undirected	Potri.019G056000	WAK2
Potri.019G056000	Potri.008G016900	0.0490490891667356	undirected	Potri.019G056000	LOC18101371
Potri.019G056000	Potri.001G303600	0.0692824002865373	undirected	Potri.019G056000	UGT73B3
Potri.019G056000	Potri.001G437300	0.0719545852309233	undirected	Potri.019G056000	ATGSTU22,GSTU22
Potri.019G056000	Potri.001G437500	0.072447666990848	undirected	Potri.019G056000	ATGSTU20,GSTU20
Potri.019G056000	Potri.003G128100	0.0311680859244673	undirected	Potri.019G056000	2OGox5
Potri.019G056000	Potri.003G167400	0.0712600607299913	undirected	Potri.019G056000	SAUR1
Potri.019G056000	Potri.003G184100	0.0537902495384751	undirected	Potri.019G056000	LOC7493238
Potri.019G056000	Potri.004G084400	0.0378812125614026	undirected	Potri.019G056000	GLIP1
Potri.019G056000	Potri.004G138800	0.0430875306710113	undirected	Potri.019G056000	Potri.004G138800
Potri.019G056000	Potri.005G243200	0.0261116006649488	undirected	Potri.019G056000	Pt-SSTP.1
Potri.019G056000	Potri.006G007100	0.0723515383492641	undirected	Potri.019G056000	HYR1
Potri.019G056000	Potri.006G007400	0.0702916334565277	undirected	Potri.019G056000	LOC7463659
Potri.019G056000	Potri.006G007500	0.0663301350818209	undirected	Potri.019G056000	Potri.006G007500
Potri.019G056000	Potri.006G090100	0.0595725401640542	undirected	Potri.019G056000	Potri.006G090100
Potri.019G056000	Potri.007G056300	0.031197284735065	undirected	Potri.019G056000	LOC18101098
Potri.019G056000	Potri.007G107600	0.0307743189710177	undirected	Potri.019G056000	LOC7486095
Potri.019G056000	Potri.008G017700	0.048927019813745	undirected	Potri.019G056000	Potri.008G017700
Potri.019G056000	Potri.009G154100	0.0329091008903934	undirected	Potri.019G056000	WAK2
Potri.019G056000	Potri.009G154200	0.0314952866368417	undirected	Potri.019G056000	GLP9
Potri.019G056000	Potri.014G123500	0.0250892930508558	undirected	Potri.019G056000	LOC7495227
Potri.019G056000	Potri.015G023800	0.0866770725414428	undirected	Potri.019G056000	Pt-ATMRP14.3
Potri.019G056000	Potri.016G022100	0.0297751492656407	undirected	Potri.019G056000	AtUGT85A3,UGT85A3
Potri.019G056000	Potri.016G023300	0.0727456835222371	undirected	Potri.019G056000	CADL3
Potri.019G056000	Potri.016G096300	0.044451088727543	undirected	Potri.019G056000	LOC18106263
Potri.019G056000	Potri.018G033700	0.0280243159940986	undirected	Potri.019G056000	TIFY8
Potri.019G056000	Potri.019G069200	0.0419374985384083	undirected	Potri.019G056000	LOC112325600
Potri.019G056000	Potri.019G075800	0.0376318595824495	undirected	Potri.019G056000	Potri.019G075800
Potri.019G056000	Potri.T149600	0.0735475960899851	undirected	Potri.019G056000	ATCAD1,CAD1
Potri.019G056000	Potri.001G159200	0.0347567215810085	undirected	Potri.019G056000	LOC18094636
Potri.019G056000	Potri.001G303200	0.0583002552950847	undirected	Potri.019G056000	UGT73B5
Potri.019G056000	Potri.004G191000	0.0380947140136888	undirected	Potri.019G056000	LOC18098014
Potri.019G056000	Potri.014G020600	0.0598304375483134	undirected	Potri.019G056000	CYP81D8
Potri.019G056000	Potri.018G030200	0.0335699759272757	undirected	Potri.019G056000	LOC7459016
Potri.009G154600	Potri.016G052500	0.0433170388243612	undirected	WAK5	IAGLU
Potri.009G154600	Potri.001G437200	0.0489879562984398	undirected	WAK5	ATGSTU19,GST8,GSTU19
Potri.009G154600	Potri.007G034700	0.0346811663988007	undirected	WAK5	Potri.007G034700
Potri.009G154600	Potri.003G059800	0.0440577663694209	undirected	WAK5	LOC7478370
Potri.009G154600	Potri.006G007200	0.119372312094676	undirected	WAK5	Potri.006G007200
Potri.009G154600	Potri.006G199100	0.105867240237723	undirected	WAK5	CADL8
Potri.009G154600	Potri.008G202200	0.051097599784334	undirected	WAK5	ATIPT5,IPT5
Potri.009G154600	Potri.001G128100	0.0899858481606562	undirected	WAK5	LOC18094040
Potri.009G154600	Potri.001G317800	0.0678681088370147	undirected	WAK5	ATAVP3,AtVHP1;1,AVP-3,AVP1
Potri.009G154600	Potri.004G191100	0.0812390200472662	undirected	WAK5	LOC18098017
Potri.009G154600	Potri.009G095200	0.0879555760421255	undirected	WAK5	UGT84B1
Potri.009G154600	Potri.009G095500	0.109173502264586	undirected	WAK5	UGT84B2
Potri.009G154600	Potri.009G154500	0.143844304400312	undirected	WAK5	WAK2
Potri.009G154600	Potri.008G016900	0.0530626837804635	undirected	WAK5	LOC18101371
Potri.009G154600	Potri.001G303600	0.0876737284384776	undirected	WAK5	UGT73B3
Potri.009G154600	Potri.001G437300	0.0770718050933275	undirected	WAK5	ATGSTU22,GSTU22
Potri.009G154600	Potri.001G437500	0.0761138647018281	undirected	WAK5	ATGSTU20,GSTU20
Potri.009G154600	Potri.002G236400	0.0248275995536737	undirected	WAK5	Pt-IAGLU.2
Potri.009G154600	Potri.003G050800	0.0437458161687788	undirected	WAK5	Potri.003G050800
Potri.009G154600	Potri.003G128100	0.0992129110782481	undirected	WAK5	2OGox5
Potri.009G154600	Potri.003G167400	0.122240774408397	undirected	WAK5	SAUR1
Potri.009G154600	Potri.003G184100	0.187947619245377	undirected	WAK5	LOC7493238
Potri.009G154600	Potri.004G084400	0.0783973272954538	undirected	WAK5	GLIP1
Potri.009G154600	Potri.004G138800	0.0733522003083195	undirected	WAK5	Potri.004G138800
Potri.009G154600	Potri.005G243200	0.0988355673457809	undirected	WAK5	Pt-SSTP.1
Potri.009G154600	Potri.006G007100	0.132567473838024	undirected	WAK5	HYR1
Potri.009G154600	Potri.006G007400	0.147650113666811	undirected	WAK5	LOC7463659
Potri.009G154600	Potri.006G007500	0.156752342718988	undirected	WAK5	Potri.006G007500
Potri.009G154600	Potri.006G090100	0.126169078613265	undirected	WAK5	Potri.006G090100
Potri.009G154600	Potri.007G056300	0.0706882318000804	undirected	WAK5	LOC18101098
Potri.009G154600	Potri.007G107600	0.051976103096547	undirected	WAK5	LOC7486095
Potri.009G154600	Potri.007G147000	0.0495054660219786	undirected	WAK5	LOC7479833
Potri.009G154600	Potri.008G017700	0.0795493892607263	undirected	WAK5	Potri.008G017700
Potri.009G154600	Potri.009G154100	0.152042736465063	undirected	WAK5	WAK2
Potri.009G154600	Potri.009G154200	0.156234050085163	undirected	WAK5	GLP9
Potri.009G154600	Potri.010G218300	0.0247126021462087	undirected	WAK5	LOC7489634
Potri.009G154600	Potri.011G020900	0.0418588159690343	undirected	WAK5	ACO7
Potri.009G154600	Potri.014G123500	0.0640090734533387	undirected	WAK5	LOC7495227
Potri.009G154600	Potri.015G023800	0.080758657012953	undirected	WAK5	Pt-ATMRP14.3
Potri.009G154600	Potri.016G022100	0.0729008853489213	undirected	WAK5	AtUGT85A3,UGT85A3
Potri.009G154600	Potri.016G023300	0.0823905346390759	undirected	WAK5	CADL3
Potri.009G154600	Potri.016G096300	0.132651386163071	undirected	WAK5	LOC18106263
Potri.009G154600	Potri.018G033700	0.149776514053435	undirected	WAK5	TIFY8
Potri.009G154600	Potri.019G069200	0.0763383433058748	undirected	WAK5	LOC112325600
Potri.009G154600	Potri.019G075800	0.0550268081515656	undirected	WAK5	Potri.019G075800
Potri.009G154600	Potri.T149600	0.0822105172673509	undirected	WAK5	ATCAD1,CAD1
Potri.009G154600	Potri.001G159200	0.0564455479464403	undirected	WAK5	LOC18094636
Potri.009G154600	Potri.001G303200	0.0823812609575148	undirected	WAK5	UGT73B5
Potri.009G154600	Potri.002G236500	0.0326361108308676	undirected	WAK5	IAGLU
Potri.009G154600	Potri.004G191000	0.0920706345866918	undirected	WAK5	LOC18098014
Potri.009G154600	Potri.006G001300	0.040793529954328	undirected	WAK5	Potri.006G001300
Potri.009G154600	Potri.014G020600	0.063984339068554	undirected	WAK5	CYP81D8
Potri.009G154600	Potri.018G030200	0.126789572147349	undirected	WAK5	LOC7459016
Potri.016G052500	Potri.001G437200	0.0505433239572868	undirected	IAGLU	ATGSTU19,GST8,GSTU19
Potri.016G052500	Potri.007G034700	0.0484862146050281	undirected	IAGLU	Potri.007G034700
Potri.016G052500	Potri.003G059800	0.051311763846012	undirected	IAGLU	LOC7478370
Potri.016G052500	Potri.006G007200	0.177030431129345	undirected	IAGLU	Potri.006G007200
Potri.016G052500	Potri.006G199100	0.1812896919439	undirected	IAGLU	CADL8
Potri.016G052500	Potri.001G128100	0.119043538861719	undirected	IAGLU	LOC18094040
Potri.016G052500	Potri.001G317800	0.137436165594128	undirected	IAGLU	ATAVP3,AtVHP1;1,AVP-3,AVP1
Potri.016G052500	Potri.004G191100	0.138319583849143	undirected	IAGLU	LOC18098017
Potri.016G052500	Potri.009G095200	0.150784465443256	undirected	IAGLU	UGT84B1
Potri.016G052500	Potri.009G095500	0.157268923551328	undirected	IAGLU	UGT84B2
Potri.016G052500	Potri.009G154500	0.0482481515293767	undirected	IAGLU	WAK2
Potri.016G052500	Potri.008G016900	0.0301323869781212	undirected	IAGLU	LOC18101371
Potri.016G052500	Potri.001G303600	0.137545009745238	undirected	IAGLU	UGT73B3
Potri.016G052500	Potri.001G437300	0.133919226921845	undirected	IAGLU	ATGSTU22,GSTU22
Potri.016G052500	Potri.001G437500	0.13548766053063	undirected	IAGLU	ATGSTU20,GSTU20
Potri.016G052500	Potri.002G236400	0.023624168846614	undirected	IAGLU	Pt-IAGLU.2
Potri.016G052500	Potri.003G050800	0.0415627513818356	undirected	IAGLU	Potri.003G050800
Potri.016G052500	Potri.003G128100	0.0853388111049559	undirected	IAGLU	2OGox5
Potri.016G052500	Potri.003G167400	0.102742218021315	undirected	IAGLU	SAUR1
Potri.016G052500	Potri.003G184100	0.122119752364158	undirected	IAGLU	LOC7493238
Potri.016G052500	Potri.004G084400	0.0744756873563174	undirected	IAGLU	GLIP1
Potri.016G052500	Potri.004G138800	0.0815344693188949	undirected	IAGLU	Potri.004G138800
Potri.016G052500	Potri.005G243200	0.0674385960352474	undirected	IAGLU	Pt-SSTP.1
Potri.016G052500	Potri.006G007100	0.148054104297007	undirected	IAGLU	HYR1
Potri.016G052500	Potri.006G007400	0.162529446024216	undirected	IAGLU	LOC7463659
Potri.016G052500	Potri.006G007500	0.153967874247323	undirected	IAGLU	Potri.006G007500
Potri.016G052500	Potri.006G090100	0.164409328558789	undirected	IAGLU	Potri.006G090100
Potri.016G052500	Potri.007G056300	0.0739876897505164	undirected	IAGLU	LOC18101098
Potri.016G052500	Potri.007G107600	0.0789361101097691	undirected	IAGLU	LOC7486095
Potri.016G052500	Potri.007G147000	0.0379512179196655	undirected	IAGLU	LOC7479833
Potri.016G052500	Potri.008G017700	0.0723507932499522	undirected	IAGLU	Potri.008G017700
Potri.016G052500	Potri.009G154100	0.0498808097503357	undirected	IAGLU	WAK2
Potri.016G052500	Potri.009G154200	0.0516268459787372	undirected	IAGLU	GLP9
Potri.016G052500	Potri.014G123500	0.0712062069088614	undirected	IAGLU	LOC7495227
Potri.016G052500	Potri.015G023800	0.138540751661133	undirected	IAGLU	Pt-ATMRP14.3
Potri.016G052500	Potri.016G022100	0.0742105678569854	undirected	IAGLU	AtUGT85A3,UGT85A3
Potri.016G052500	Potri.016G023300	0.139076013219231	undirected	IAGLU	CADL3
Potri.016G052500	Potri.016G096300	0.124038049363939	undirected	IAGLU	LOC18106263
Potri.016G052500	Potri.018G033700	0.110198660509333	undirected	IAGLU	TIFY8
Potri.016G052500	Potri.019G069200	0.0779002706764611	undirected	IAGLU	LOC112325600
Potri.016G052500	Potri.019G075800	0.0593548377129448	undirected	IAGLU	Potri.019G075800
Potri.016G052500	Potri.T149600	0.140301488812718	undirected	IAGLU	ATCAD1,CAD1
Potri.016G052500	Potri.001G159200	0.122546873969235	undirected	IAGLU	LOC18094636
Potri.016G052500	Potri.001G303200	0.0877321016000086	undirected	IAGLU	UGT73B5
Potri.016G052500	Potri.002G236500	0.0373054059555302	undirected	IAGLU	IAGLU
Potri.016G052500	Potri.004G191000	0.125886457980823	undirected	IAGLU	LOC18098014
Potri.016G052500	Potri.006G001300	0.0383619170297567	undirected	IAGLU	Potri.006G001300
Potri.016G052500	Potri.014G020600	0.0540797275690712	undirected	IAGLU	CYP81D8
Potri.016G052500	Potri.018G030200	0.147047181236578	undirected	IAGLU	LOC7459016
Potri.001G437200	Potri.007G034700	0.0308654191699051	undirected	ATGSTU19,GST8,GSTU19	Potri.007G034700
Potri.001G437200	Potri.003G059800	0.046619429596543	undirected	ATGSTU19,GST8,GSTU19	LOC7478370
Potri.001G437200	Potri.006G007200	0.190339545569101	undirected	ATGSTU19,GST8,GSTU19	Potri.006G007200
Potri.001G437200	Potri.006G199100	0.165785528976386	undirected	ATGSTU19,GST8,GSTU19	CADL8
Potri.001G437200	Potri.008G202200	0.0558031852619679	undirected	ATGSTU19,GST8,GSTU19	ATIPT5,IPT5
Potri.001G437200	Potri.001G128100	0.0738960454758024	undirected	ATGSTU19,GST8,GSTU19	LOC18094040
Potri.001G437200	Potri.001G317800	0.110859445652016	undirected	ATGSTU19,GST8,GSTU19	ATAVP3,AtVHP1;1,AVP-3,AVP1
Potri.001G437200	Potri.004G191100	0.109688940610887	undirected	ATGSTU19,GST8,GSTU19	LOC18098017
Potri.001G437200	Potri.009G095200	0.124783814436831	undirected	ATGSTU19,GST8,GSTU19	UGT84B1
Potri.001G437200	Potri.009G095500	0.130414864193579	undirected	ATGSTU19,GST8,GSTU19	UGT84B2
Potri.001G437200	Potri.009G154500	0.0767275602406279	undirected	ATGSTU19,GST8,GSTU19	WAK2
Potri.001G437200	Potri.008G016900	0.0929100775902543	undirected	ATGSTU19,GST8,GSTU19	LOC18101371
Potri.001G437200	Potri.001G303600	0.154501906710949	undirected	ATGSTU19,GST8,GSTU19	UGT73B3
Potri.001G437200	Potri.001G437300	0.14961546922043	undirected	ATGSTU19,GST8,GSTU19	ATGSTU22,GSTU22
Potri.001G437200	Potri.001G437500	0.150262903742057	undirected	ATGSTU19,GST8,GSTU19	ATGSTU20,GSTU20
Potri.001G437200	Potri.002G236400	0.0858620015962831	undirected	ATGSTU19,GST8,GSTU19	Pt-IAGLU.2
Potri.001G437200	Potri.003G050800	0.0455545610471412	undirected	ATGSTU19,GST8,GSTU19	Potri.003G050800
Potri.001G437200	Potri.003G128100	0.0754743063725717	undirected	ATGSTU19,GST8,GSTU19	2OGox5
Potri.001G437200	Potri.003G167400	0.16354204431284	undirected	ATGSTU19,GST8,GSTU19	SAUR1
Potri.001G437200	Potri.003G184100	0.149572678315985	undirected	ATGSTU19,GST8,GSTU19	LOC7493238
Potri.001G437200	Potri.004G084400	0.118064977447697	undirected	ATGSTU19,GST8,GSTU19	GLIP1
Potri.001G437200	Potri.004G138800	0.0797381682554211	undirected	ATGSTU19,GST8,GSTU19	Potri.004G138800
Potri.001G437200	Potri.005G243200	0.0620460836564152	undirected	ATGSTU19,GST8,GSTU19	Pt-SSTP.1
Potri.001G437200	Potri.006G007100	0.173682942969302	undirected	ATGSTU19,GST8,GSTU19	HYR1
Potri.001G437200	Potri.006G007400	0.175593536254743	undirected	ATGSTU19,GST8,GSTU19	LOC7463659
Potri.001G437200	Potri.006G007500	0.171372569020469	undirected	ATGSTU19,GST8,GSTU19	Potri.006G007500
Potri.001G437200	Potri.006G090100	0.140015095427163	undirected	ATGSTU19,GST8,GSTU19	Potri.006G090100
Potri.001G437200	Potri.007G056300	0.0594891715691299	undirected	ATGSTU19,GST8,GSTU19	LOC18101098
Potri.001G437200	Potri.007G107600	0.0573571298190699	undirected	ATGSTU19,GST8,GSTU19	LOC7486095
Potri.001G437200	Potri.007G147000	0.0476319315578963	undirected	ATGSTU19,GST8,GSTU19	LOC7479833
Potri.001G437200	Potri.008G017700	0.10710602454378	undirected	ATGSTU19,GST8,GSTU19	Potri.008G017700
Potri.001G437200	Potri.009G154100	0.0913106777239709	undirected	ATGSTU19,GST8,GSTU19	WAK2
Potri.001G437200	Potri.009G154200	0.0926112029513645	undirected	ATGSTU19,GST8,GSTU19	GLP9
Potri.001G437200	Potri.011G020900	0.0381885210453379	undirected	ATGSTU19,GST8,GSTU19	ACO7
Potri.001G437200	Potri.014G123500	0.063822514539356	undirected	ATGSTU19,GST8,GSTU19	LOC7495227
Potri.001G437200	Potri.015G023800	0.165197849538213	undirected	ATGSTU19,GST8,GSTU19	Pt-ATMRP14.3
Potri.001G437200	Potri.016G022100	0.0607909820358495	undirected	ATGSTU19,GST8,GSTU19	AtUGT85A3,UGT85A3
Potri.001G437200	Potri.016G023300	0.156808099143445	undirected	ATGSTU19,GST8,GSTU19	CADL3
Potri.001G437200	Potri.016G096300	0.104606272417914	undirected	ATGSTU19,GST8,GSTU19	LOC18106263
Potri.001G437200	Potri.018G033700	0.0767559000477695	undirected	ATGSTU19,GST8,GSTU19	TIFY8
Potri.001G437200	Potri.019G069200	0.0921625576571502	undirected	ATGSTU19,GST8,GSTU19	LOC112325600
Potri.001G437200	Potri.019G075800	0.0817251254447623	undirected	ATGSTU19,GST8,GSTU19	Potri.019G075800
Potri.001G437200	Potri.T149600	0.155752828199256	undirected	ATGSTU19,GST8,GSTU19	ATCAD1,CAD1
Potri.001G437200	Potri.001G159200	0.0807008160412916	undirected	ATGSTU19,GST8,GSTU19	LOC18094636
Potri.001G437200	Potri.001G303200	0.138768548424083	undirected	ATGSTU19,GST8,GSTU19	UGT73B5
Potri.001G437200	Potri.002G236500	0.125752652376701	undirected	ATGSTU19,GST8,GSTU19	IAGLU
Potri.001G437200	Potri.004G191000	0.0815019460820294	undirected	ATGSTU19,GST8,GSTU19	LOC18098014
Potri.001G437200	Potri.006G001300	0.0538488128259744	undirected	ATGSTU19,GST8,GSTU19	Potri.006G001300
Potri.001G437200	Potri.014G020600	0.136391760852778	undirected	ATGSTU19,GST8,GSTU19	CYP81D8
Potri.001G437200	Potri.018G030200	0.0711730544665588	undirected	ATGSTU19,GST8,GSTU19	LOC7459016
Potri.007G034700	Potri.006G007200	0.124898390207372	undirected	Potri.007G034700	Potri.006G007200
Potri.007G034700	Potri.006G199100	0.125940006580709	undirected	Potri.007G034700	CADL8
Potri.007G034700	Potri.001G128100	0.0898860440181079	undirected	Potri.007G034700	LOC18094040
Potri.007G034700	Potri.001G317800	0.07811699382543	undirected	Potri.007G034700	ATAVP3,AtVHP1;1,AVP-3,AVP1
Potri.007G034700	Potri.004G191100	0.0863726034346843	undirected	Potri.007G034700	LOC18098017
Potri.007G034700	Potri.009G095200	0.0957975022401282	undirected	Potri.007G034700	UGT84B1
Potri.007G034700	Potri.009G095500	0.106106729718011	undirected	Potri.007G034700	UGT84B2
Potri.007G034700	Potri.009G154500	0.0315681807150899	undirected	Potri.007G034700	WAK2
Potri.007G034700	Potri.008G016900	0.0238207658052347	undirected	Potri.007G034700	LOC18101371
Potri.007G034700	Potri.001G303600	0.0843312523255124	undirected	Potri.007G034700	UGT73B3
Potri.007G034700	Potri.001G437300	0.0792520416782762	undirected	Potri.007G034700	ATGSTU22,GSTU22
Potri.007G034700	Potri.001G437500	0.0801968154030081	undirected	Potri.007G034700	ATGSTU20,GSTU20
Potri.007G034700	Potri.003G128100	0.0783723942396171	undirected	Potri.007G034700	2OGox5
Potri.007G034700	Potri.003G167400	0.0820386669751329	undirected	Potri.007G034700	SAUR1
Potri.007G034700	Potri.003G184100	0.0998557355309995	undirected	Potri.007G034700	LOC7493238
Potri.007G034700	Potri.004G084400	0.0527169608272472	undirected	Potri.007G034700	GLIP1
Potri.007G034700	Potri.004G138800	0.0755922002938383	undirected	Potri.007G034700	Potri.004G138800
Potri.007G034700	Potri.005G243200	0.0742018824399363	undirected	Potri.007G034700	Pt-SSTP.1
Potri.007G034700	Potri.006G007100	0.112115311952165	undirected	Potri.007G034700	HYR1
Potri.007G034700	Potri.006G007400	0.119149220235569	undirected	Potri.007G034700	LOC7463659
Potri.007G034700	Potri.006G007500	0.113450233851755	undirected	Potri.007G034700	Potri.006G007500
Potri.007G034700	Potri.006G090100	0.123293953436537	undirected	Potri.007G034700	Potri.006G090100
Potri.007G034700	Potri.007G056300	0.0654062340555025	undirected	Potri.007G034700	LOC18101098
Potri.007G034700	Potri.007G107600	0.0728643465620038	undirected	Potri.007G034700	LOC7486095
Potri.007G034700	Potri.007G147000	0.0320917998328443	undirected	Potri.007G034700	LOC7479833
Potri.007G034700	Potri.008G017700	0.0610360894024141	undirected	Potri.007G034700	Potri.008G017700
Potri.007G034700	Potri.009G154100	0.0240453203317854	undirected	Potri.007G034700	WAK2
Potri.007G034700	Potri.009G154200	0.0233010820879031	undirected	Potri.007G034700	GLP9
Potri.007G034700	Potri.014G123500	0.0644843528288605	undirected	Potri.007G034700	LOC7495227
Potri.007G034700	Potri.015G023800	0.087052631600545	undirected	Potri.007G034700	Pt-ATMRP14.3
Potri.007G034700	Potri.016G022100	0.0717591719060932	undirected	Potri.007G034700	AtUGT85A3,UGT85A3
Potri.007G034700	Potri.016G023300	0.086295953954626	undirected	Potri.007G034700	CADL3
Potri.007G034700	Potri.016G096300	0.105210218865008	undirected	Potri.007G034700	LOC18106263
Potri.007G034700	Potri.018G033700	0.0946833658542039	undirected	Potri.007G034700	TIFY8
Potri.007G034700	Potri.019G069200	0.0683858277374026	undirected	Potri.007G034700	LOC112325600
Potri.007G034700	Potri.019G075800	0.0381129552545747	undirected	Potri.007G034700	Potri.019G075800
Potri.007G034700	Potri.T149600	0.0865710530556962	undirected	Potri.007G034700	ATCAD1,CAD1
Potri.007G034700	Potri.001G159200	0.0722547788092289	undirected	Potri.007G034700	LOC18094636
Potri.007G034700	Potri.001G303200	0.0527538488350509	undirected	Potri.007G034700	UGT73B5
Potri.007G034700	Potri.004G191000	0.0785813634688113	undirected	Potri.007G034700	LOC18098014
Potri.007G034700	Potri.006G001300	0.0200485956813164	undirected	Potri.007G034700	Potri.006G001300
Potri.007G034700	Potri.014G020600	0.0310884775373517	undirected	Potri.007G034700	CYP81D8
Potri.007G034700	Potri.018G030200	0.136799351019963	undirected	Potri.007G034700	LOC7459016
Potri.009G083000	Potri.006G007200	0.0377632509898348	undirected	LOC7490006	Potri.006G007200
Potri.009G083000	Potri.006G199100	0.0410402800103073	undirected	LOC7490006	CADL8
Potri.009G083000	Potri.001G128100	0.0208606838889061	undirected	LOC7490006	LOC18094040
Potri.009G083000	Potri.001G317800	0.0200751474667877	undirected	LOC7490006	ATAVP3,AtVHP1;1,AVP-3,AVP1
Potri.009G083000	Potri.009G083100	0.362599400080306	undirected	LOC7490006	Pt-PR1.4
Potri.009G083000	Potri.009G095200	0.0273669595463695	undirected	LOC7490006	UGT84B1
Potri.009G083000	Potri.009G095500	0.0291957844018669	undirected	LOC7490006	UGT84B2
Potri.009G083000	Potri.001G303600	0.0237586364301818	undirected	LOC7490006	UGT73B3
Potri.009G083000	Potri.003G184100	0.0212705428526557	undirected	LOC7490006	LOC7493238
Potri.009G083000	Potri.004G084400	0.0223549875662589	undirected	LOC7490006	GLIP1
Potri.009G083000	Potri.004G138800	0.0241773731113175	undirected	LOC7490006	Potri.004G138800
Potri.009G083000	Potri.006G007100	0.0334315895456614	undirected	LOC7490006	HYR1
Potri.009G083000	Potri.006G007400	0.0301147268423888	undirected	LOC7490006	LOC7463659
Potri.009G083000	Potri.006G007500	0.026104902758346	undirected	LOC7490006	Potri.006G007500
Potri.009G083000	Potri.006G090100	0.0389056038945256	undirected	LOC7490006	Potri.006G090100
Potri.009G083000	Potri.007G107600	0.0512233029097969	undirected	LOC7490006	LOC7486095
Potri.009G083000	Potri.007G147000	0.0451953326762401	undirected	LOC7490006	LOC7479833
Potri.009G083000	Potri.008G017700	0.0257040343355819	undirected	LOC7490006	Potri.008G017700
Potri.009G083000	Potri.014G123500	0.0336516773967461	undirected	LOC7490006	LOC7495227
Potri.009G083000	Potri.015G023800	0.0230123728699665	undirected	LOC7490006	Pt-ATMRP14.3
Potri.009G083000	Potri.016G023300	0.0235997732263741	undirected	LOC7490006	CADL3
Potri.009G083000	Potri.016G096300	0.0221514105089489	undirected	LOC7490006	LOC18106263
Potri.009G083000	Potri.T149600	0.0235856711885587	undirected	LOC7490006	ATCAD1,CAD1
Potri.009G083000	Potri.001G159200	0.0256954962739039	undirected	LOC7490006	LOC18094636
Potri.003G059800	Potri.006G007200	0.175107231744748	undirected	LOC7478370	Potri.006G007200
Potri.003G059800	Potri.006G199100	0.173894450244585	undirected	LOC7478370	CADL8
Potri.003G059800	Potri.001G128100	0.104363368834645	undirected	LOC7478370	LOC18094040
Potri.003G059800	Potri.001G317800	0.110078234792636	undirected	LOC7478370	ATAVP3,AtVHP1;1,AVP-3,AVP1
Potri.003G059800	Potri.004G191100	0.103868586731431	undirected	LOC7478370	LOC18098017
Potri.003G059800	Potri.009G095200	0.134726521876501	undirected	LOC7478370	UGT84B1
Potri.003G059800	Potri.009G095500	0.146294206979224	undirected	LOC7478370	UGT84B2
Potri.003G059800	Potri.009G154500	0.0397414636342785	undirected	LOC7478370	WAK2
Potri.003G059800	Potri.008G016900	0.0365041504921159	undirected	LOC7478370	LOC18101371
Potri.003G059800	Potri.001G303600	0.108814900670601	undirected	LOC7478370	UGT73B3
Potri.003G059800	Potri.001G437300	0.10186724383054	undirected	LOC7478370	ATGSTU22,GSTU22
Potri.003G059800	Potri.001G437500	0.102848958623078	undirected	LOC7478370	ATGSTU20,GSTU20
Potri.003G059800	Potri.003G050800	0.0244803408055514	undirected	LOC7478370	Potri.003G050800
Potri.003G059800	Potri.003G128100	0.0917877410696999	undirected	LOC7478370	2OGox5
Potri.003G059800	Potri.003G167400	0.115969920408117	undirected	LOC7478370	SAUR1
Potri.003G059800	Potri.003G184100	0.134948162438448	undirected	LOC7478370	LOC7493238
Potri.003G059800	Potri.004G084400	0.058888275178126	undirected	LOC7478370	GLIP1
Potri.003G059800	Potri.004G138800	0.0937126745283269	undirected	LOC7478370	Potri.004G138800
Potri.003G059800	Potri.005G243200	0.0797739378903618	undirected	LOC7478370	Pt-SSTP.1
Potri.003G059800	Potri.006G007100	0.156913086388726	undirected	LOC7478370	HYR1
Potri.003G059800	Potri.006G007400	0.168427848969612	undirected	LOC7478370	LOC7463659
Potri.003G059800	Potri.006G007500	0.158253543207921	undirected	LOC7478370	Potri.006G007500
Potri.003G059800	Potri.006G090100	0.162562645024135	undirected	LOC7478370	Potri.006G090100
Potri.003G059800	Potri.007G056300	0.0807290275251811	undirected	LOC7478370	LOC18101098
Potri.003G059800	Potri.007G107600	0.102541522576368	undirected	LOC7478370	LOC7486095
Potri.003G059800	Potri.007G147000	0.0537231746323482	undirected	LOC7478370	LOC7479833
Potri.003G059800	Potri.008G017700	0.0922170836612611	undirected	LOC7478370	Potri.008G017700
Potri.003G059800	Potri.009G154100	0.0326329023176725	undirected	LOC7478370	WAK2
Potri.003G059800	Potri.009G154200	0.0311352213150868	undirected	LOC7478370	GLP9
Potri.003G059800	Potri.011G020900	0.0355950416259857	undirected	LOC7478370	ACO7
Potri.003G059800	Potri.014G123500	0.0843749186497007	undirected	LOC7478370	LOC7495227
Potri.003G059800	Potri.015G023800	0.130080232676132	undirected	LOC7478370	Pt-ATMRP14.3
Potri.003G059800	Potri.016G022100	0.0875238650223881	undirected	LOC7478370	AtUGT85A3,UGT85A3
Potri.003G059800	Potri.016G023300	0.108168015895456	undirected	LOC7478370	CADL3
Potri.003G059800	Potri.016G096300	0.137011622490523	undirected	LOC7478370	LOC18106263
Potri.003G059800	Potri.018G033700	0.110035151719692	undirected	LOC7478370	TIFY8
Potri.003G059800	Potri.019G069200	0.0855636563590798	undirected	LOC7478370	LOC112325600
Potri.003G059800	Potri.019G075800	0.0511824999479805	undirected	LOC7478370	Potri.019G075800
Potri.003G059800	Potri.T149600	0.110022887489451	undirected	LOC7478370	ATCAD1,CAD1
Potri.003G059800	Potri.001G159200	0.0982938199072978	undirected	LOC7478370	LOC18094636
Potri.003G059800	Potri.001G303200	0.0727591853424791	undirected	LOC7478370	UGT73B5
Potri.003G059800	Potri.004G191000	0.0970393723215705	undirected	LOC7478370	LOC18098014
Potri.003G059800	Potri.014G020600	0.045714317110837	undirected	LOC7478370	CYP81D8
Potri.003G059800	Potri.018G030200	0.12394924806735	undirected	LOC7478370	LOC7459016
Potri.006G007200	Potri.006G199100	0.247504460828385	undirected	Potri.006G007200	CADL8
Potri.006G007200	Potri.008G202200	0.0904414070030612	undirected	Potri.006G007200	ATIPT5,IPT5
Potri.006G007200	Potri.001G128100	0.126047866435715	undirected	Potri.006G007200	LOC18094040
Potri.006G007200	Potri.001G317800	0.254045413270778	undirected	Potri.006G007200	ATAVP3,AtVHP1;1,AVP-3,AVP1
Potri.006G007200	Potri.004G191100	0.178883690469302	undirected	Potri.006G007200	LOC18098017
Potri.006G007200	Potri.009G083100	0.0462144395723095	undirected	Potri.006G007200	Pt-PR1.4
Potri.006G007200	Potri.009G095200	0.185676317733321	undirected	Potri.006G007200	UGT84B1
Potri.006G007200	Potri.009G095500	0.185824424466126	undirected	Potri.006G007200	UGT84B2
Potri.006G007200	Potri.009G154500	0.213767394090753	undirected	Potri.006G007200	WAK2
Potri.006G007200	Potri.008G016900	0.181139216488146	undirected	Potri.006G007200	LOC18101371
Potri.006G007200	Potri.001G303600	0.389509287147681	undirected	Potri.006G007200	UGT73B3
Potri.006G007200	Potri.001G437300	0.328215068899768	undirected	Potri.006G007200	ATGSTU22,GSTU22
Potri.006G007200	Potri.001G437500	0.312860034356199	undirected	Potri.006G007200	ATGSTU20,GSTU20
Potri.006G007200	Potri.002G236400	0.13908912884496	undirected	Potri.006G007200	Pt-IAGLU.2
[truncated: 1,175 more rows]
