# Supplementary material for: Integrative analysis of metabolome, proteome, and transcriptome for identifying genes influencing total lignin content in Populus trichocarpa
Source: Front Plant Sci. 2023 Sep 13;14:1244020. doi: 10.3389/fpls.2023.1244020 (PMC10525687; doi:10.3389/fpls.2023.1244020)
Supplement: Supplementary file 1 [file DataSheet_1.zip › Table S1. T-test of Lignin.csv]

NSF6_i21	NSF6_i30	NSF6_i24	NSF6_a13	NSF5_a18	NSF6_a12	NSF4_a10	NSF1_i7.	NSF5_i29	NSF5_i19	NSF4_i26	NSF5_a17	NSF3_i20	NSF6_i15	NSF3_i69	NSF2_i8.	NSF5_a28	NSF3_i35	NSF5_a27	NSF2_i6.	NSF2_a5.	NSF3_i33	NSF1_a1.	NSF2_a4.	NSF2_a3.	NSF3_o65	NSF3_o66
3.11571509424552e-07	3.52600663282463e-07	2.15024333516385e-06	4.99807164605773e-05	0.000523263759230129	0.000607322261895717	0.000651732252355143	0.00101764612817871	0.005074371324561	0.00772988349862145	0.010439703582255	0.0127239135955647	0.0140511033676904	0.0165576119223083	0.0271544143922454	0.147299454082032	0.157946584556592	0.169967433385567	0.20017303952051	0.224501112147073	0.391479199604942	0.411686502675116	0.50424272254137	0.524404768319699	0.663634831770923	0.922012244157936	0.963660374397945
